# Supplementary material for: Transcriptome analysis of a long-lived natural Drosophila variant: a prominent role of stress- and reproduction-genes in lifespan extension
Source: BMC Genomics. 2012 May 4;13:167. doi: 10.1186/1471-2164-13-167 (PMC3427046; doi:10.1186/1471-2164-13-167)
Supplement: Additional file 1 — Table presenting GO terms associated with genes downregulated with age for C flies on optimal diet. [file 1471-2164-13-167-S1.xls]

## Sheet: Supporting_table_1
GO terms downregulated with age for C flies on optimal diet (C age-dependent expression).
P value is the modified Fisher exact P value (EASE score). The presented values are obtained with Functional Annotation Chart in David (http://david.abcc.ncifcrf.gov/).
The analysis took into account 3000 most significantly downregulated probe sets (out of 3705).
Category	Term	Count	%	PValue	Benjamini
GOTERM_BP_FAT	GO:0051276~chromosome organization	165	5.81	8.71e-47	2.32e-43
GOTERM_BP_FAT	GO:0006259~DNA metabolic process	141	4.97	4.03e-46	5.37e-43
GOTERM_CC_FAT	GO:0005694~chromosome	173	6.09	1.05e-42	5.53e-40
GOTERM_CC_FAT	GO:0031974~membrane-enclosed lumen	252	8.88	3.57e-37	9.41e-35
GOTERM_CC_FAT	GO:0070013~intracellular organelle lumen	246	8.67	2.06e-36	3.62e-34
GOTERM_CC_FAT	GO:0043233~organelle lumen	246	8.67	2.06e-36	3.62e-34
GOTERM_CC_FAT	GO:0031981~nuclear lumen	191	6.73	1.47e-35	1.94e-33
GOTERM_CC_FAT	GO:0044427~chromosomal part	140	4.93	4.92e-35	5.19e-33
GOTERM_CC_FAT	GO:0005654~nucleoplasm	148	5.21	5.56e-35	4.89e-33
GOTERM_MF_FAT	GO:0008270~zinc ion binding	377	13.28	2.32e-31	2.56e-28
GOTERM_CC_FAT	GO:0043232~intracellular non-membrane-bounded organelle	341	12.01	6.77e-30	5.11e-28
GOTERM_CC_FAT	GO:0043228~non-membrane-bounded organelle	341	12.01	6.77e-30	5.11e-28
GOTERM_CC_FAT	GO:0044451~nucleoplasm part	131	4.61	1.67e-29	1.11e-27
GOTERM_BP_FAT	GO:0007049~cell cycle	240	8.45	1.76e-29	1.56e-26
GOTERM_BP_FAT	GO:0006396~RNA processing	150	5.28	1.88e-29	1.25e-26
GOTERM_BP_FAT	GO:0006260~DNA replication	70	2.47	3.3e-28	1.76e-25
GOTERM_BP_FAT	GO:0022402~cell cycle process	214	7.54	1.81e-26	8.05e-24
GOTERM_BP_FAT	GO:0000278~mitotic cell cycle	159	5.6	1.91e-26	7.27e-24
GOTERM_MF_FAT	GO:0003677~DNA binding	307	10.81	1.14e-25	6.26e-23
GOTERM_BP_FAT	GO:0043933~macromolecular complex subunit organization	131	4.61	3.64e-24	1.21e-21
GOTERM_BP_FAT	GO:0006325~chromatin organization	92	3.24	1.06e-22	3.14e-20
GOTERM_BP_FAT	GO:0006974~response to DNA damage stimulus	71	2.5	5.04e-22	1.34e-19
GOTERM_BP_FAT	GO:0007059~chromosome segregation	71	2.5	2.05e-21	4.96e-19
GOTERM_BP_FAT	GO:0022403~cell cycle phase	188	6.62	2.27e-21	5.04e-19
GOTERM_BP_FAT	GO:0000087~M phase of mitotic cell cycle	82	2.89	3.83e-21	7.84e-19
GOTERM_BP_FAT	GO:0000280~nuclear division	82	2.89	3.83e-21	7.84e-19
GOTERM_BP_FAT	GO:0006350~transcription	177	6.23	4.72e-21	8.97e-19
GOTERM_BP_FAT	GO:0051726~regulation of cell cycle	88	3.1	6.05e-21	1.07e-18
GOTERM_BP_FAT	GO:0007067~mitosis	81	2.85	6.11e-21	1.02e-18
GOTERM_BP_FAT	GO:0065003~macromolecular complex assembly	114	4.02	8.03e-21	1.26e-18
GOTERM_BP_FAT	GO:0048285~organelle fission	83	2.92	1.29e-20	1.9e-18
GOTERM_BP_FAT	GO:0006261~DNA-dependent DNA replication	45	1.59	1.72e-20	2.41e-18
GOTERM_CC_FAT	GO:0000228~nuclear chromosome	55	1.94	7.44e-20	4.36e-18
GOTERM_BP_FAT	GO:0006281~DNA repair	63	2.22	1.31e-19	1.75e-17
GOTERM_BP_FAT	GO:0000279~M phase	177	6.23	6.66e-19	8.44e-17
GOTERM_CC_FAT	GO:0044454~nuclear chromosome part	50	1.76	1.72e-18	9.11e-17
KEGG_PATHWAY	dme03030:DNA replication	32	1.13	3.32e-18	3.35e-16
GOTERM_MF_FAT	GO:0032559~adenyl ribonucleotide binding	262	9.23	6.53e-18	2.4e-15
GOTERM_BP_FAT	GO:0016071~mRNA metabolic process	100	3.52	8.62e-18	1.04e-15
GOTERM_MF_FAT	GO:0005524~ATP binding	261	9.19	9.07e-18	2.5e-15
GOTERM_MF_FAT	GO:0000166~nucleotide binding	380	13.38	2.23e-17	4.9e-15
GOTERM_MF_FAT	GO:0046914~transition metal ion binding	417	14.69	2.94e-17	5.4e-15
GOTERM_BP_FAT	GO:0033554~cellular response to stress	85	2.99	5.06e-17	5.86e-15
GOTERM_BP_FAT	GO:0032774~RNA biosynthetic process	71	2.5	1.47e-16	1.23e-14
GOTERM_MF_FAT	GO:0004386~helicase activity	64	2.25	3.86e-16	5.24e-14
GOTERM_BP_FAT	GO:0016568~chromatin modification	62	2.18	5.24e-16	5.91e-14
GOTERM_BP_FAT	GO:0000226~microtubule cytoskeleton organization	120	4.23	6.94e-16	6.82e-14
GOTERM_BP_FAT	GO:0034621~cellular macromolecular complex subunit organization	91	3.21	1.75e-15	1.75e-13
GOTERM_BP_FAT	GO:0006397~mRNA processing	88	3.1	2.23e-15	2.11e-13
GOTERM_MF_FAT	GO:0032555~purine ribonucleotide binding	300	10.57	3.24e-15	4.43e-13
GOTERM_MF_FAT	GO:0032553~ribonucleotide binding	300	10.57	3.24e-15	4.43e-13
GOTERM_BP_FAT	GO:0006351~transcription, DNA-dependent	68	2.4	3.41e-15	3.16e-13
GOTERM_MF_FAT	GO:0030554~adenyl nucleotide binding	270	9.51	5.06e-15	6.25e-13
GOTERM_MF_FAT	GO:0001882~nucleoside binding	273	9.62	5.69e-15	6.23e-13
GOTERM_MF_FAT	GO:0001883~purine nucleoside binding	271	9.55	6.28e-15	6.33e-13
GOTERM_BP_FAT	GO:0034470~ncRNA processing	53	1.87	9.82e-15	8.66e-13
GOTERM_BP_FAT	GO:0034660~ncRNA metabolic process	67	2.36	1.43e-14	1.23e-12
GOTERM_BP_FAT	GO:0007051~spindle organization	95	3.35	3.62e-14	3.01e-12
GOTERM_BP_FAT	GO:0006323~DNA packaging	42	1.48	3.84e-14	3.1e-12
GOTERM_BP_FAT	GO:0000070~mitotic sister chromatid segregation	34	1.2	4.56e-14	3.57e-12
GOTERM_BP_FAT	GO:0007346~regulation of mitotic cell cycle	54	1.9	6.47e-14	4.91e-12
GOTERM_BP_FAT	GO:0006366~transcription from RNA polymerase II promoter	54	1.9	1.13e-13	8.32e-12
GOTERM_BP_FAT	GO:0000819~sister chromatid segregation	34	1.2	1.24e-13	8.92e-12
GOTERM_CC_FAT	GO:0000785~chromatin	61	2.15	1.81e-13	8.68e-12
GOTERM_BP_FAT	GO:0007052~mitotic spindle organization	84	2.96	2.49e-13	1.74e-11
GOTERM_MF_FAT	GO:0017076~purine nucleotide binding	309	10.88	3.85e-13	3.53e-11
GOTERM_MF_FAT	GO:0003682~chromatin binding	42	1.48	4.43e-13	3.75e-11
GOTERM_BP_FAT	GO:0007010~cytoskeleton organization	158	5.57	5.82e-13	3.97e-11
GOTERM_BP_FAT	GO:0051301~cell division	86	3.03	1.04e-12	6.94e-11
KEGG_PATHWAY	dme03040:Spliceosome	58	2.04	1.25e-12	6.3e-11
GOTERM_BP_FAT	GO:0006461~protein complex assembly	73	2.57	6.34e-12	4.12e-10
GOTERM_BP_FAT	GO:0070271~protein complex biogenesis	73	2.57	6.34e-12	4.12e-10
GOTERM_BP_FAT	GO:0010564~regulation of cell cycle process	46	1.62	7.98e-12	5.06e-10
GOTERM_MF_FAT	GO:0016251~general RNA polymerase II transcription factor activity	50	1.76	8.27e-12	6.51e-10
GOTERM_BP_FAT	GO:0034622~cellular macromolecular complex assembly	72	2.54	9.96e-12	6.16e-10
GOTERM_MF_FAT	GO:0008094~DNA-dependent ATPase activity	28	0.99	1.61e-11	1.18e-09
GOTERM_BP_FAT	GO:0007017~microtubule-based process	138	4.86	2.06e-11	1.25e-09
GOTERM_BP_FAT	GO:0006913~nucleocytoplasmic transport	41	1.44	2.57e-11	1.52e-09
GOTERM_BP_FAT	GO:0051169~nuclear transport	41	1.44	2.57e-11	1.52e-09
GOTERM_CC_FAT	GO:0032993~protein-DNA complex	29	1.02	3.11e-11	1.37e-09
GOTERM_BP_FAT	GO:0006333~chromatin assembly or disassembly	35	1.23	5.63e-11	3.26e-09
GOTERM_MF_FAT	GO:0016779~nucleotidyltransferase activity	49	1.73	6.16e-11	4.24e-09
GOTERM_MF_FAT	GO:0046872~metal ion binding	478	16.84	6.97e-11	4.52e-09
GOTERM_BP_FAT	GO:0016569~covalent chromatin modification	34	1.2	8.67e-11	4.91e-09
GOTERM_BP_FAT	GO:0016570~histone modification	34	1.2	8.67e-11	4.91e-09
GOTERM_CC_FAT	GO:0005635~nuclear envelope	47	1.66	9.36e-11	3.8e-09
GOTERM_BP_FAT	GO:0045449~regulation of transcription	232	8.17	1.52e-10	8.41e-09
GOTERM_MF_FAT	GO:0008134~transcription factor binding	48	1.69	1.53e-10	9.36e-09
GOTERM_BP_FAT	GO:0022613~ribonucleoprotein complex biogenesis	47	1.66	2.7e-10	1.47e-08
GOTERM_BP_FAT	GO:0006367~transcription initiation from RNA polymerase II promoter	37	1.3	2.88e-10	1.53e-08
GOTERM_BP_FAT	GO:0007143~female meiosis	36	1.27	4.54e-10	2.37e-08
GOTERM_MF_FAT	GO:0003729~mRNA binding	79	2.78	4.98e-10	2.89e-08
GOTERM_CC_FAT	GO:0005657~replication fork	18	0.63	5.71e-10	2.15e-08
GOTERM_BP_FAT	GO:0032259~methylation	32	1.13	7.97e-10	4.08e-08
GOTERM_MF_FAT	GO:0003678~DNA helicase activity	28	0.99	8.09e-10	4.45e-08
GOTERM_CC_FAT	GO:0005681~spliceosome	40	1.41	9.21e-10	3.24e-08
GOTERM_BP_FAT	GO:0006352~transcription initiation	39	1.37	1.02e-09	5.14e-08
GOTERM_BP_FAT	GO:0043414~biopolymer methylation	28	0.99	1.08e-09	5.32e-08
GOTERM_MF_FAT	GO:0043169~cation binding	482	16.98	1.09e-09	5.69e-08
GOTERM_MF_FAT	GO:0043167~ion binding	483	17.01	1.54e-09	7.73e-08
GOTERM_CC_FAT	GO:0016591~DNA-directed RNA polymerase II, holoenzyme	34	1.2	1.61e-09	5.32e-08
GOTERM_CC_FAT	GO:0005700~polytene chromosome	47	1.66	1.77e-09	5.51e-08
KEGG_PATHWAY	dme03420:Nucleotide excision repair	25	0.88	2.52e-09	8.5e-08
GOTERM_MF_FAT	GO:0070035~purine NTP-dependent helicase activity	42	1.48	2.74e-09	1.31e-07
GOTERM_MF_FAT	GO:0008026~ATP-dependent helicase activity	42	1.48	2.74e-09	1.31e-07
GOTERM_BP_FAT	GO:0010604~positive regulation of macromolecule metabolic process	60	2.11	2.94e-09	1.42e-07
GOTERM_BP_FAT	GO:0031023~microtubule organizing center organization	29	1.02	2.97e-09	1.41e-07
GOTERM_CC_FAT	GO:0000775~chromosome, centromeric region	31	1.09	4.98e-09	1.46e-07
GOTERM_CC_FAT	GO:0005667~transcription factor complex	42	1.48	5.42e-09	1.5e-07
GOTERM_BP_FAT	GO:0006479~protein amino acid methylation	21	0.74	5.82e-09	2.71e-07
GOTERM_BP_FAT	GO:0008213~protein amino acid alkylation	21	0.74	5.82e-09	2.71e-07
GOTERM_MF_FAT	GO:0003712~transcription cofactor activity	36	1.27	5.89e-09	2.7e-07
GOTERM_BP_FAT	GO:0045132~meiotic chromosome segregation	32	1.13	9.05e-09	4.15e-07
GOTERM_MF_FAT	GO:0004518~nuclease activity	47	1.66	9.3e-09	4.09e-07
GOTERM_BP_FAT	GO:0033043~regulation of organelle organization	49	1.73	9.39e-09	4.23e-07
KEGG_PATHWAY	dme00240:Pyrimidine metabolism	41	1.44	1.06e-08	2.66e-07
GOTERM_BP_FAT	GO:0010605~negative regulation of macromolecule metabolic process	106	3.73	1.61e-08	7.15e-07
GOTERM_CC_FAT	GO:0016585~chromatin remodeling complex	25	0.88	2e-08	5.29e-07
GOTERM_BP_FAT	GO:0007088~regulation of mitosis	26	0.92	2.16e-08	9.44e-07
GOTERM_BP_FAT	GO:0051783~regulation of nuclear division	26	0.92	2.16e-08	9.44e-07
GOTERM_CC_FAT	GO:0005643~nuclear pore	28	0.99	2.97e-08	7.47e-07
GOTERM_MF_FAT	GO:0008186~RNA-dependent ATPase activity	26	0.92	3.63e-08	1.54e-06
GOTERM_MF_FAT	GO:0004004~ATP-dependent RNA helicase activity	26	0.92	3.63e-08	1.54e-06
GOTERM_CC_FAT	GO:0046930~pore complex	29	1.02	3.9e-08	9.36e-07
GOTERM_BP_FAT	GO:0016571~histone methylation	17	0.6	4.63e-08	1.98e-06
GOTERM_BP_FAT	GO:0006399~tRNA metabolic process	43	1.51	4.75e-08	2.01e-06
GOTERM_MF_FAT	GO:0003887~DNA-directed DNA polymerase activity	18	0.63	5e-08	2.04e-06
GOTERM_BP_FAT	GO:0031123~RNA 3'-end processing	20	0.7	5.31e-08	2.21e-06
GOTERM_BP_FAT	GO:0006270~DNA replication initiation	14	0.49	5.66e-08	2.32e-06
GOTERM_BP_FAT	GO:0051173~positive regulation of nitrogen compound metabolic process	51	1.8	5.84e-08	2.36e-06
GOTERM_BP_FAT	GO:0045935~positive regulation of nucleobase, nucleoside, nucleotide and nucleic acid metabolic process	51	1.8	5.84e-08	2.36e-06
GOTERM_BP_FAT	GO:0016072~rRNA metabolic process	25	0.88	6.54e-08	2.6e-06
GOTERM_BP_FAT	GO:0034728~nucleosome organization	26	0.92	7.87e-08	3.08e-06
GOTERM_BP_FAT	GO:0010557~positive regulation of macromolecule biosynthetic process	53	1.87	8.45e-08	3.26e-06
GOTERM_CC_FAT	GO:0012505~endomembrane system	82	2.89	9.55e-08	2.19e-06
GOTERM_BP_FAT	GO:0031124~mRNA 3'-end processing	18	0.63	1.03e-07	3.92e-06
GOTERM_BP_FAT	GO:0045786~negative regulation of cell cycle	18	0.63	1.03e-07	3.92e-06
GOTERM_BP_FAT	GO:0000075~cell cycle checkpoint	18	0.63	1.03e-07	3.92e-06
GOTERM_BP_FAT	GO:0051252~regulation of RNA metabolic process	191	6.73	1.1e-07	4.12e-06
GOTERM_CC_FAT	GO:0000793~condensed chromosome	22	0.77	1.17e-07	2.58e-06
GOTERM_MF_FAT	GO:0032182~small conjugating protein binding	35	1.23	1.19e-07	4.69e-06
GOTERM_BP_FAT	GO:0008380~RNA splicing	58	2.04	1.33e-07	4.93e-06
GOTERM_BP_FAT	GO:0007127~meiosis I	26	0.92	1.44e-07	5.23e-06
KEGG_PATHWAY	dme03430:Mismatch repair	16	0.56	1.45e-07	2.93e-06
GOTERM_MF_FAT	GO:0034061~DNA polymerase activity	18	0.63	1.52e-07	5.78e-06
GOTERM_BP_FAT	GO:0065004~protein-DNA complex assembly	27	0.95	1.6e-07	5.76e-06
GOTERM_BP_FAT	GO:0006364~rRNA processing	24	0.85	1.94e-07	6.9e-06
GOTERM_BP_FAT	GO:0006310~DNA recombination	24	0.85	1.94e-07	6.9e-06
GOTERM_BP_FAT	GO:0051297~centrosome organization	25	0.88	2.27e-07	7.95e-06
GOTERM_BP_FAT	GO:0006730~one-carbon metabolic process	36	1.27	2.52e-07	8.69e-06
GOTERM_BP_FAT	GO:0030261~chromosome condensation	20	0.7	2.77e-07	9.45e-06
GOTERM_MF_FAT	GO:0032183~SUMO binding	34	1.2	2.86e-07	1.05e-05
GOTERM_BP_FAT	GO:0042254~ribosome biogenesis	32	1.13	3e-07	1.01e-05
GOTERM_BP_FAT	GO:0044265~cellular macromolecule catabolic process	78	2.75	3.17e-07	1.05e-05
GOTERM_BP_FAT	GO:0000375~RNA splicing, via transesterification reactions	51	1.8	3.56e-07	1.17e-05
GOTERM_BP_FAT	GO:0031497~chromatin assembly	22	0.77	4.78e-07	1.55e-05
GOTERM_BP_FAT	GO:0007098~centrosome cycle	22	0.77	4.78e-07	1.55e-05
GOTERM_BP_FAT	GO:0031328~positive regulation of cellular biosynthetic process	58	2.04	4.93e-07	1.58e-05
GOTERM_BP_FAT	GO:0009891~positive regulation of biosynthetic process	58	2.04	4.93e-07	1.58e-05
GOTERM_CC_FAT	GO:0030894~replisome	12	0.42	4.96e-07	1.05e-05
GOTERM_CC_FAT	GO:0043596~nuclear replication fork	12	0.42	4.96e-07	1.05e-05
GOTERM_CC_FAT	GO:0043601~nuclear replisome	12	0.42	4.96e-07	1.05e-05
GOTERM_CC_FAT	GO:0000776~kinetochore	20	0.7	4.99e-07	1.01e-05
GOTERM_BP_FAT	GO:0000377~RNA splicing, via transesterification reactions with bulged adenosine as nucleophile	50	1.76	7.18e-07	2.28e-05
GOTERM_BP_FAT	GO:0000398~nuclear mRNA splicing, via spliceosome	50	1.76	7.18e-07	2.28e-05
GOTERM_BP_FAT	GO:0050684~regulation of mRNA processing	31	1.09	7.41e-07	2.32e-05
GOTERM_BP_FAT	GO:0048024~regulation of nuclear mRNA splicing, via spliceosome	31	1.09	7.41e-07	2.32e-05
GOTERM_BP_FAT	GO:0032386~regulation of intracellular transport	21	0.74	7.46e-07	2.31e-05
GOTERM_BP_FAT	GO:0006357~regulation of transcription from RNA polymerase II promoter	68	2.4	8.38e-07	2.56e-05
GOTERM_BP_FAT	GO:0051028~mRNA transport	20	0.7	1.16e-06	3.52e-05
GOTERM_BP_FAT	GO:0006338~chromatin remodeling	25	0.88	1.2e-06	3.57e-05
GOTERM_MF_FAT	GO:0042054~histone methyltransferase activity	16	0.56	1.74e-06	6.19e-05
GOTERM_BP_FAT	GO:0010608~posttranscriptional regulation of gene expression	49	1.73	1.87e-06	5.53e-05
GOTERM_BP_FAT	GO:0051656~establishment of organelle localization	34	1.2	1.98e-06	5.78e-05
GOTERM_BP_FAT	GO:0008033~tRNA processing	25	0.88	1.98e-06	5.73e-05
GOTERM_CC_FAT	GO:0000790~nuclear chromatin	22	0.77	2.03e-06	3.97e-05
GOTERM_BP_FAT	GO:0051329~interphase of mitotic cell cycle	17	0.6	2.04e-06	5.83e-05
GOTERM_BP_FAT	GO:0051325~interphase	17	0.6	2.04e-06	5.83e-05
GOTERM_BP_FAT	GO:0045941~positive regulation of transcription	46	1.62	2.19e-06	6.21e-05
GOTERM_BP_FAT	GO:0046822~regulation of nucleocytoplasmic transport	20	0.7	2.23e-06	6.24e-05
GOTERM_BP_FAT	GO:0051052~regulation of DNA metabolic process	14	0.49	2.51e-06	6.94e-05
GOTERM_BP_FAT	GO:0007099~centriole replication	14	0.49	2.51e-06	6.94e-05
GOTERM_BP_FAT	GO:0043484~regulation of RNA splicing	31	1.09	2.53e-06	6.93e-05
GOTERM_BP_FAT	GO:0010628~positive regulation of gene expression	46	1.62	2.88e-06	7.83e-05
GOTERM_MF_FAT	GO:0004519~endonuclease activity	27	0.95	2.92e-06	0.0001
GOTERM_BP_FAT	GO:0050000~chromosome localization	13	0.46	3.29e-06	8.84e-05
GOTERM_BP_FAT	GO:0051303~establishment of chromosome localization	13	0.46	3.29e-06	8.84e-05
GOTERM_BP_FAT	GO:0051168~nuclear export	19	0.67	3.5e-06	9.32e-05
GOTERM_BP_FAT	GO:0051254~positive regulation of RNA metabolic process	38	1.34	3.53e-06	9.3e-05
GOTERM_BP_FAT	GO:0006403~RNA localization	48	1.69	3.65e-06	9.52e-05
GOTERM_CC_FAT	GO:0005815~microtubule organizing center	30	1.06	4.51e-06	8.51e-05
GOTERM_MF_FAT	GO:0008276~protein methyltransferase activity	20	0.7	4.92e-06	0.000164
GOTERM_BP_FAT	GO:0032268~regulation of cellular protein metabolic process	49	1.73	5.2e-06	0.000134
GOTERM_MF_FAT	GO:0008170~N-methyltransferase activity	21	0.74	6.27e-06	0.000203
GOTERM_CC_FAT	GO:0005813~centrosome	27	0.95	6.42e-06	0.000117
GOTERM_BP_FAT	GO:0051640~organelle localization	35	1.23	6.97e-06	0.000178
GOTERM_MF_FAT	GO:0003724~RNA helicase activity	26	0.92	7.06e-06	0.000222
GOTERM_BP_FAT	GO:0006468~protein amino acid phosphorylation	82	2.89	9.12e-06	0.000231
GOTERM_MF_FAT	GO:0003713~transcription coactivator activity	20	0.7	9.22e-06	0.000282
GOTERM_BP_FAT	GO:0000381~regulation of alternative nuclear mRNA splicing, via spliceosome	27	0.95	1.08e-05	0.000272
GOTERM_MF_FAT	GO:0004527~exonuclease activity	21	0.74	1.12e-05	0.000333
GOTERM_BP_FAT	GO:0046907~intracellular transport	95	3.35	1.16e-05	0.000289
GOTERM_BP_FAT	GO:0070647~protein modification by small protein conjugation or removal	30	1.06	1.21e-05	0.000299
GOTERM_BP_FAT	GO:0051310~metaphase plate congression	12	0.42	1.25e-05	0.000304
GOTERM_BP_FAT	GO:0006606~protein import into nucleus	20	0.7	1.26e-05	0.000304
GOTERM_BP_FAT	GO:0051236~establishment of RNA localization	29	1.02	1.34e-05	0.00032
GOTERM_BP_FAT	GO:0010948~negative regulation of cell cycle process	14	0.49	1.51e-05	0.000359
GOTERM_BP_FAT	GO:0045893~positive regulation of transcription, DNA-dependent	36	1.27	1.54e-05	0.000362
GOTERM_BP_FAT	GO:0015931~nucleobase, nucleoside, nucleotide and nucleic acid transport	30	1.06	1.71e-05	0.0004
GOTERM_BP_FAT	GO:0060341~regulation of cellular localization	30	1.06	1.71e-05	0.0004
GOTERM_BP_FAT	GO:0048477~oogenesis	148	5.21	1.74e-05	0.000403
GOTERM_MF_FAT	GO:0018024~histone-lysine N-methyltransferase activity	14	0.49	1.86e-05	0.000538
GOTERM_MF_FAT	GO:0016278~lysine N-methyltransferase activity	14	0.49	1.86e-05	0.000538
GOTERM_MF_FAT	GO:0016279~protein-lysine N-methyltransferase activity	14	0.49	1.86e-05	0.000538
GOTERM_BP_FAT	GO:0033157~regulation of intracellular protein transport	18	0.63	1.86e-05	0.000427
GOTERM_CC_FAT	GO:0000151~ubiquitin ligase complex	22	0.77	1.93e-05	0.000339
GOTERM_CC_FAT	GO:0005730~nucleolus	49	1.73	1.97e-05	0.000335
GOTERM_BP_FAT	GO:0010629~negative regulation of gene expression	80	2.82	2.01e-05	0.000457
GOTERM_BP_FAT	GO:0016321~female meiosis chromosome segregation	19	0.67	2.02e-05	0.000454
GOTERM_BP_FAT	GO:0006405~RNA export from nucleus	15	0.53	2.09e-05	0.000468
GOTERM_BP_FAT	GO:0051170~nuclear import	20	0.7	2.1e-05	0.000466
GOTERM_BP_FAT	GO:0030717~karyosome formation	13	0.46	2.24e-05	0.000493
GOTERM_MF_FAT	GO:0003899~DNA-directed RNA polymerase activity	19	0.67	2.46e-05	0.000695
GOTERM_MF_FAT	GO:0034062~RNA polymerase activity	19	0.67	2.46e-05	0.000695
GOTERM_CC_FAT	GO:0000123~histone acetyltransferase complex	17	0.6	2.65e-05	0.000437
GOTERM_CC_FAT	GO:0005761~mitochondrial ribosome	33	1.16	2.68e-05	0.000429
GOTERM_CC_FAT	GO:0000313~organellar ribosome	33	1.16	2.68e-05	0.000429
GOTERM_MF_FAT	GO:0031202~RNA splicing factor activity, transesterification mechanism	17	0.6	2.91e-05	0.0008
GOTERM_BP_FAT	GO:0006334~nucleosome assembly	17	0.6	2.98e-05	0.000649
GOTERM_BP_FAT	GO:0050658~RNA transport	28	0.99	2.99e-05	0.000646
GOTERM_BP_FAT	GO:0050657~nucleic acid transport	28	0.99	2.99e-05	0.000646
GOTERM_CC_FAT	GO:0005819~spindle	31	1.09	3e-05	0.000465
GOTERM_BP_FAT	GO:0051321~meiotic cell cycle	68	2.4	3.14e-05	0.000674
GOTERM_BP_FAT	GO:0051298~centrosome duplication	14	0.49	3.24e-05	0.000689
GOTERM_BP_FAT	GO:0006406~mRNA export from nucleus	14	0.49	3.24e-05	0.000689
GOTERM_BP_FAT	GO:0030071~regulation of mitotic metaphase/anaphase transition	14	0.49	3.24e-05	0.000689
GOTERM_BP_FAT	GO:0007076~mitotic chromosome condensation	12	0.42	3.26e-05	0.000689
GOTERM_BP_FAT	GO:0007093~mitotic cell cycle checkpoint	12	0.42	3.26e-05	0.000689
GOTERM_BP_FAT	GO:0008283~cell proliferation	46	1.62	3.39e-05	0.000711
GOTERM_BP_FAT	GO:0032880~regulation of protein localization	20	0.7	3.42e-05	0.00071
GOTERM_BP_FAT	GO:0009451~RNA modification	20	0.7	3.42e-05	0.00071
GOTERM_BP_FAT	GO:0034504~protein localization in nucleus	20	0.7	3.42e-05	0.00071
GOTERM_BP_FAT	GO:0008104~protein localization	112	3.95	3.52e-05	0.000727
GOTERM_BP_FAT	GO:0007292~female gamete generation	148	5.21	3.56e-05	0.000728
GOTERM_BP_FAT	GO:0007126~meiosis	65	2.29	3.61e-05	0.000732
GOTERM_BP_FAT	GO:0051327~M phase of meiotic cell cycle	65	2.29	3.61e-05	0.000732
GOTERM_BP_FAT	GO:0009057~macromolecule catabolic process	84	2.96	4.12e-05	0.000829
KEGG_PATHWAY	dme03022:Basal transcription factors	17	0.6	4.12e-05	0.000694
GOTERM_BP_FAT	GO:0032446~protein modification by small protein conjugation	23	0.81	4.68e-05	0.000936
GOTERM_BP_FAT	GO:0006277~DNA amplification	13	0.46	4.98e-05	0.000987
GOTERM_BP_FAT	GO:0042306~regulation of protein import into nucleus	17	0.6	5.2e-05	0.00102336
GOTERM_BP_FAT	GO:0070201~regulation of establishment of protein localization	18	0.63	5.43e-05	0.00106221
GOTERM_BP_FAT	GO:0051223~regulation of protein transport	18	0.63	5.43e-05	0.00106221
GOTERM_MF_FAT	GO:0043566~structure-specific DNA binding	18	0.63	6.44e-05	0.00172765
GOTERM_BP_FAT	GO:0000059~protein import into nucleus, docking	12	0.42	7.57e-05	0.00146873
GOTERM_BP_FAT	GO:0043631~RNA polyadenylation	12	0.42	7.57e-05	0.00146873
GOTERM_MF_FAT	GO:0008173~RNA methyltransferase activity	14	0.49	8.89e-05	0.00232905
GOTERM_BP_FAT	GO:0043632~modification-dependent macromolecule catabolic process	56	1.97	9.01e-05	0.00173526
GOTERM_BP_FAT	GO:0010558~negative regulation of macromolecule biosynthetic process	75	2.64	9.26e-05	0.00177118
GOTERM_CC_FAT	GO:0030529~ribonucleoprotein complex	114	4.02	9.4e-05	0.00141668
GOTERM_CC_FAT	GO:0000779~condensed chromosome, centromeric region	11	0.39	9.94e-05	0.00145645
GOTERM_BP_FAT	GO:0051322~anaphase	11	0.39	0.000114	0.0021551
GOTERM_BP_FAT	GO:0006275~regulation of DNA replication	11	0.39	0.000114	0.0021551
GOTERM_BP_FAT	GO:0031399~regulation of protein modification process	21	0.74	0.000119	0.00223972
GOTERM_CC_FAT	GO:0000428~DNA-directed RNA polymerase complex	16	0.56	0.000132	0.00188378
GOTERM_CC_FAT	GO:0030880~RNA polymerase complex	16	0.56	0.000132	0.00188378
GOTERM_CC_FAT	GO:0055029~nuclear DNA-directed RNA polymerase complex	16	0.56	0.000132	0.00188378
KEGG_PATHWAY	dme03018:RNA degradation	23	0.81	0.000138	0.00199128
GOTERM_BP_FAT	GO:0031327~negative regulation of cellular biosynthetic process	75	2.64	0.000142	0.00265153
GOTERM_BP_FAT	GO:0009890~negative regulation of biosynthetic process	75	2.64	0.000142	0.00265153
GOTERM_BP_FAT	GO:0042157~lipoprotein metabolic process	17	0.6	0.000143	0.00265098
GOTERM_BP_FAT	GO:0019941~modification-dependent protein catabolic process	55	1.94	0.00015	0.00276567
KEGG_PATHWAY	dme03440:Homologous recombination	12	0.42	0.000152	0.00191455
GOTERM_BP_FAT	GO:0048610~reproductive cellular process	134	4.72	0.000154	0.00281373
GOTERM_MF_FAT	GO:0016895~exodeoxyribonuclease activity, producing 5'-phosphomonoesters	8	0.28	0.000157	0.00401984
GOTERM_MF_FAT	GO:0004529~exodeoxyribonuclease activity	8	0.28	0.000157	0.00401984
GOTERM_MF_FAT	GO:0046974~histone methyltransferase activity (H3-K9 specific)	8	0.28	0.000157	0.00401984
GOTERM_CC_FAT	GO:0044450~microtubule organizing center part	14	0.49	0.000162	0.00224508
GOTERM_BP_FAT	GO:0007080~mitotic metaphase plate congression	10	0.35	0.000167	0.00303254
GOTERM_MF_FAT	GO:0004672~protein kinase activity	89	3.13	0.000173	0.00432557
GOTERM_MF_FAT	GO:0016563~transcription activator activity	37	1.3	0.000174	0.00424107
GOTERM_BP_FAT	GO:0042990~regulation of transcription factor import into nucleus	13	0.46	0.000194	0.00350797
GOTERM_BP_FAT	GO:0016458~gene silencing	51	1.8	0.000201	0.00360223
GOTERM_BP_FAT	GO:0051172~negative regulation of nitrogen compound metabolic process	68	2.4	0.000204	0.00363453
GOTERM_BP_FAT	GO:0045934~negative regulation of nucleobase, nucleoside, nucleotide and nucleic acid metabolic process	68	2.4	0.000204	0.00363453
KEGG_PATHWAY	dme03410:Base excision repair	13	0.46	0.000211	0.00236832
GOTERM_BP_FAT	GO:0019953~sexual reproduction	186	6.55	0.000224	0.00396272
GOTERM_BP_FAT	GO:0009100~glycoprotein metabolic process	27	0.95	0.000224	0.0039452
GOTERM_BP_FAT	GO:0051053~negative regulation of DNA metabolic process	9	0.32	0.000236	0.00412917
GOTERM_BP_FAT	GO:0045841~negative regulation of mitotic metaphase/anaphase transition	9	0.32	0.000236	0.00412917
GOTERM_BP_FAT	GO:0007062~sister chromatid cohesion	11	0.39	0.000248	0.00430961
GOTERM_CC_FAT	GO:0016592~Srb-mediator complex	17	0.6	0.000249	0.00336319
GOTERM_BP_FAT	GO:0009101~glycoprotein biosynthetic process	26	0.92	0.000258	0.00444127
GOTERM_BP_FAT	GO:0017038~protein import	28	0.99	0.000258	0.00441435
GOTERM_BP_FAT	GO:0006355~regulation of transcription, DNA-dependent	158	5.57	0.000272	0.00462028
GOTERM_BP_FAT	GO:0009994~oocyte differentiation	46	1.62	0.000313	0.00529518
GOTERM_BP_FAT	GO:0034968~histone lysine methylation	8	0.28	0.000316	0.00530136
KEGG_PATHWAY	dme04914:Progesterone-mediated oocyte maturation	20	0.7	0.000334	0.00336478
GOTERM_BP_FAT	GO:0042158~lipoprotein biosynthetic process	16	0.56	0.000364	0.006077
GOTERM_BP_FAT	GO:0006497~protein amino acid lipidation	16	0.56	0.000364	0.006077
GOTERM_CC_FAT	GO:0030532~small nuclear ribonucleoprotein complex	33	1.16	0.000367	0.0048366
GOTERM_BP_FAT	GO:0006267~pre-replicative complex assembly	7	0.25	0.000374	0.00619149
GOTERM_MF_FAT	GO:0016538~cyclin-dependent protein kinase regulator activity	12	0.42	0.000374	0.00890687
GOTERM_BP_FAT	GO:0006378~mRNA polyadenylation	10	0.35	0.000384	0.00631963
GOTERM_BP_FAT	GO:0006379~mRNA cleavage	10	0.35	0.000384	0.00631963
GOTERM_MF_FAT	GO:0019899~enzyme binding	28	0.99	0.000391	0.0091248
GOTERM_BP_FAT	GO:0044257~cellular protein catabolic process	57	2.01	0.000399	0.00652322
GOTERM_BP_FAT	GO:0051603~proteolysis involved in cellular protein catabolic process	57	2.01	0.000399	0.00652322
GOTERM_MF_FAT	GO:0016455~RNA polymerase II transcription mediator activity	17	0.6	0.000432	0.00986145
GOTERM_BP_FAT	GO:0006605~protein targeting	38	1.34	0.000438	0.00712121
GOTERM_BP_FAT	GO:0008356~asymmetric cell division	24	0.85	0.000455	0.0073521
GOTERM_MF_FAT	GO:0004468~lysine N-acetyltransferase activity	13	0.46	0.000477	0.0106709
GOTERM_MF_FAT	GO:0004402~histone acetyltransferase activity	13	0.46	0.000477	0.0106709
GOTERM_BP_FAT	GO:0051533~positive regulation of NFAT protein import into nucleus	11	0.39	0.000495	0.00795164
GOTERM_BP_FAT	GO:0051532~regulation of NFAT protein import into nucleus	11	0.39	0.000495	0.00795164
GOTERM_MF_FAT	GO:0004674~protein serine/threonine kinase activity	66	2.32	0.000496	0.0108734
GOTERM_CC_FAT	GO:0031965~nuclear membrane	14	0.49	0.000522	0.00669674
GOTERM_BP_FAT	GO:0051253~negative regulation of RNA metabolic process	59	2.08	0.000529	0.00844068
GOTERM_BP_FAT	GO:0007276~gamete generation	179	6.31	0.000539	0.00854496
GOTERM_MF_FAT	GO:0003684~damaged DNA binding	11	0.39	0.000544	0.0116709
GOTERM_CC_FAT	GO:0005656~pre-replicative complex	8	0.28	0.00055	0.00689839
GOTERM_CC_FAT	GO:0005678~chromatin assembly complex	8	0.28	0.00055	0.00689839
GOTERM_CC_FAT	GO:0017053~transcriptional repressor complex	8	0.28	0.00055	0.00689839
GOTERM_BP_FAT	GO:0031047~gene silencing by RNA	20	0.7	0.000558	0.00880061
GOTERM_MF_FAT	GO:0004521~endoribonuclease activity	14	0.49	0.000558	0.0117546
GOTERM_BP_FAT	GO:0051050~positive regulation of transport	14	0.49	0.000604	0.00945856
GOTERM_CC_FAT	GO:0000808~origin recognition complex	7	0.25	0.00061	0.00746802
GOTERM_CC_FAT	GO:0005664~nuclear origin of replication recognition complex	7	0.25	0.00061	0.00746802
GOTERM_MF_FAT	GO:0004003~ATP-dependent DNA helicase activity	12	0.42	0.000712	0.0146903
GOTERM_BP_FAT	GO:0034984~cellular response to DNA damage stimulus	31	1.09	0.000715	0.0111353
GOTERM_BP_FAT	GO:0032200~telomere organization	10	0.35	0.000789	0.0122
GOTERM_BP_FAT	GO:0000723~telomere maintenance	10	0.35	0.000789	0.0122
GOTERM_BP_FAT	GO:0031577~spindle checkpoint	8	0.28	0.00087	0.0133638
GOTERM_BP_FAT	GO:0007094~mitotic cell cycle spindle assembly checkpoint	8	0.28	0.00087	0.0133638
GOTERM_BP_FAT	GO:0006401~RNA catabolic process	15	0.53	0.000902	0.0137769
GOTERM_BP_FAT	GO:0051222~positive regulation of protein transport	11	0.39	0.000915	0.013892
GOTERM_BP_FAT	GO:0046824~positive regulation of nucleocytoplasmic transport	11	0.39	0.000915	0.013892
GOTERM_BP_FAT	GO:0032388~positive regulation of intracellular transport	11	0.39	0.000915	0.013892
GOTERM_BP_FAT	GO:0042993~positive regulation of transcription factor import into nucleus	11	0.39	0.000915	0.013892
GOTERM_BP_FAT	GO:0042307~positive regulation of protein import into nucleus	11	0.39	0.000915	0.013892
GOTERM_MF_FAT	GO:0008408~3'-5' exonuclease activity	14	0.49	0.000931	0.0188132
GOTERM_BP_FAT	GO:0045448~mitotic cell cycle, embryonic	14	0.49	0.000952	0.0143785
GOTERM_BP_FAT	GO:0007281~germ cell development	70	2.47	0.000962	0.0144394
GOTERM_CC_FAT	GO:0043189~H4/H2A histone acetyltransferase complex	11	0.39	0.00100702	0.0120176
GOTERM_BP_FAT	GO:0009880~embryonic pattern specification	67	2.36	0.00103057	0.0153762
GOTERM_MF_FAT	GO:0043138~3'-5' DNA helicase activity	9	0.32	0.00111414	0.0220684
GOTERM_CC_FAT	GO:0000792~heterochromatin	12	0.42	0.00120084	0.0139994
GOTERM_BP_FAT	GO:0045839~negative regulation of mitosis	9	0.32	0.00125271	0.0185576
GOTERM_BP_FAT	GO:0000082~G1/S transition of mitotic cell cycle	9	0.32	0.00125271	0.0185576
GOTERM_BP_FAT	GO:0051784~negative regulation of nuclear division	9	0.32	0.00125271	0.0185576
GOTERM_MF_FAT	GO:0030528~transcription regulator activity	183	6.45	0.00125764	0.0244381
GOTERM_BP_FAT	GO:0030163~protein catabolic process	59	2.08	0.00138103	0.0203274
GOTERM_BP_FAT	GO:0008654~phospholipid biosynthetic process	20	0.7	0.00142889	0.0209092
GOTERM_MF_FAT	GO:0003702~RNA polymerase II transcription factor activity	78	2.75	0.00143204	0.0273012
GOTERM_BP_FAT	GO:0006402~mRNA catabolic process	14	0.49	0.00145488	0.0211694
GOTERM_BP_FAT	GO:0007307~eggshell chorion gene amplification	10	0.35	0.00148361	0.0214659
GOTERM_MF_FAT	GO:0004536~deoxyribonuclease activity	15	0.53	0.00152333	0.0285243
GOTERM_BP_FAT	GO:0000956~nuclear-transcribed mRNA catabolic process	13	0.46	0.00154446	0.0222163
GOTERM_BP_FAT	GO:0009798~axis specification	59	2.08	0.00157114	0.0224747
GOTERM_MF_FAT	GO:0016891~endoribonuclease activity, producing 5'-phosphomonoesters	10	0.35	0.00157884	0.0290556
GOTERM_BP_FAT	GO:0006289~nucleotide-excision repair	11	0.39	0.00158632	0.0225683
GOTERM_BP_FAT	GO:0022618~ribonucleoprotein complex assembly	16	0.56	0.00175179	0.0247627
GOTERM_BP_FAT	GO:0003006~reproductive developmental process	129	4.54	0.0017555	0.0246835
GOTERM_BP_FAT	GO:0070727~cellular macromolecule localization	69	2.43	0.00177529	0.0248273
GOTERM_CC_FAT	GO:0045495~pole plasm	11	0.39	0.00182592	0.0207591
GOTERM_BP_FAT	GO:0016567~protein ubiquitination	18	0.63	0.00188632	0.0262233
GOTERM_MF_FAT	GO:0016893~endonuclease activity, active with either ribo- or deoxyribonucleic acids and producing 5'-phosphomonoesters	11	0.39	0.00192093	0.0346679
KEGG_PATHWAY	dme03020:RNA polymerase	14	0.49	0.00193078	0.0175887
GOTERM_BP_FAT	GO:0051098~regulation of binding	8	0.28	0.0019776	0.0273333
GOTERM_BP_FAT	GO:0051101~regulation of DNA binding	8	0.28	0.0019776	0.0273333
GOTERM_CC_FAT	GO:0042575~DNA polymerase complex	7	0.25	0.00198842	0.0221121
GOTERM_CC_FAT	GO:0005675~holo TFIIH complex	7	0.25	0.00198842	0.0221121
GOTERM_CC_FAT	GO:0000796~condensin complex	7	0.25	0.00198842	0.0221121
GOTERM_BP_FAT	GO:0045892~negative regulation of transcription, DNA-dependent	55	1.94	0.00220028	0.0302107
GOTERM_BP_FAT	GO:0043623~cellular protein complex assembly	29	1.02	0.00231328	0.0315765
GOTERM_CC_FAT	GO:0015630~microtubule cytoskeleton	67	2.36	0.00234273	0.0254703
GOTERM_BP_FAT	GO:0035186~syncytial blastoderm mitotic cell cycle	9	0.32	0.00241146	0.0327282
GOTERM_BP_FAT	GO:0033261~regulation of S phase	9	0.32	0.00241146	0.0327282
GOTERM_BP_FAT	GO:0042770~DNA damage response, signal transduction	9	0.32	0.00241146	0.0327282
GOTERM_BP_FAT	GO:0033365~protein localization in organelle	31	1.09	0.00246166	0.0332296
GOTERM_MF_FAT	GO:0003689~DNA clamp loader activity	6	0.21	0.00248803	0.043967
GOTERM_MF_FAT	GO:0008296~3'-5'-exodeoxyribonuclease activity	6	0.21	0.00248803	0.043967
GOTERM_MF_FAT	GO:0033170~protein-DNA loading ATPase activity	6	0.21	0.00248803	0.043967
GOTERM_BP_FAT	GO:0006417~regulation of translation	26	0.92	0.00249304	0.0334769
GOTERM_BP_FAT	GO:0046474~glycerophospholipid biosynthetic process	15	0.53	0.00277772	0.0370464
GOTERM_BP_FAT	GO:0007224~smoothened signaling pathway	15	0.53	0.00277772	0.0370464
GOTERM_BP_FAT	GO:0051225~spindle assembly	15	0.53	0.00277772	0.0370464
GOTERM_BP_FAT	GO:0051248~negative regulation of protein metabolic process	21	0.74	0.00277803	0.0368659
GOTERM_BP_FAT	GO:0009950~dorsal/ventral axis specification	25	0.88	0.00293611	0.0387327
GOTERM_BP_FAT	GO:0007306~eggshell chorion assembly	25	0.88	0.00293611	0.0387327
GOTERM_CC_FAT	GO:0000315~organellar large ribosomal subunit	20	0.7	0.00298576	0.0317076
GOTERM_CC_FAT	GO:0005762~mitochondrial large ribosomal subunit	20	0.7	0.00298576	0.0317076
GOTERM_BP_FAT	GO:0008535~respiratory chain complex IV assembly	7	0.25	0.00308619	0.0404744
GOTERM_BP_FAT	GO:0008156~negative regulation of DNA replication	7	0.25	0.00308619	0.0404744
GOTERM_CC_FAT	GO:0005669~transcription factor TFIID complex	14	0.49	0.0032469	0.03376
GOTERM_CC_FAT	GO:0000777~condensed chromosome kinetochore	8	0.28	0.00332459	0.0338891
GOTERM_MF_FAT	GO:0019787~small conjugating protein ligase activity	32	1.13	0.00349933	0.0603523
GOTERM_CC_FAT	GO:0005759~mitochondrial matrix	50	1.76	0.00349972	0.0349718
GOTERM_CC_FAT	GO:0031980~mitochondrial lumen	50	1.76	0.00349972	0.0349718
GOTERM_BP_FAT	GO:0016358~dendrite development	37	1.3	0.00368259	0.0478844
GOTERM_BP_FAT	GO:0048813~dendrite morphogenesis	37	1.3	0.00368259	0.0478844
GOTERM_BP_FAT	GO:0016311~dephosphorylation	35	1.23	0.00368274	0.0476539
GOTERM_BP_FAT	GO:0006506~GPI anchor biosynthetic process	12	0.42	0.00380591	0.0489732
GOTERM_BP_FAT	GO:0007131~reciprocal meiotic recombination	12	0.42	0.00380591	0.0489732
GOTERM_MF_FAT	GO:0016410~N-acyltransferase activity	21	0.74	0.00388061	0.065693
GOTERM_MF_FAT	GO:0003723~RNA binding	162	5.71	0.0039178	0.0653011
GOTERM_BP_FAT	GO:0000090~mitotic anaphase	8	0.28	0.0039281	0.0502657
GOTERM_BP_FAT	GO:0010927~cellular component assembly involved in morphogenesis	30	1.06	0.00419227	0.0533055
GOTERM_CC_FAT	GO:0031519~PcG protein complex	9	0.32	0.00424307	0.0414758
GOTERM_CC_FAT	GO:0000794~condensed nuclear chromosome	9	0.32	0.00424307	0.0414758
GOTERM_BP_FAT	GO:0007304~chorion-containing eggshell formation	31	1.09	0.00424738	0.0537322
GOTERM_BP_FAT	GO:0030166~proteoglycan biosynthetic process	9	0.32	0.00426593	0.0537061
GOTERM_BP_FAT	GO:0033301~cell cycle comprising mitosis without cytokinesis	9	0.32	0.00426593	0.0537061
GOTERM_BP_FAT	GO:0033044~regulation of chromosome organization	9	0.32	0.00426593	0.0537061
GOTERM_BP_FAT	GO:0031647~regulation of protein stability	10	0.35	0.00427671	0.0535854
GOTERM_BP_FAT	GO:0030010~establishment of cell polarity	10	0.35	0.00427671	0.0535854
GOTERM_MF_FAT	GO:0008080~N-acetyltransferase activity	20	0.7	0.00427709	0.0700298
GOTERM_BP_FAT	GO:0032989~cellular component morphogenesis	129	4.54	0.00433788	0.0540783
GOTERM_MF_FAT	GO:0004842~ubiquitin-protein ligase activity	30	1.06	0.00441835	0.071207
KEGG_PATHWAY	dme00534:Heparan sulfate biosynthesis	7	0.25	0.00461403	0.0381768
GOTERM_BP_FAT	GO:0006398~histone mRNA 3'-end processing	6	0.21	0.00470188	0.0582197
GOTERM_BP_FAT	GO:0032042~mitochondrial DNA metabolic process	6	0.21	0.00470188	0.0582197
GOTERM_BP_FAT	GO:0008334~histone mRNA metabolic process	6	0.21	0.00470188	0.0582197
GOTERM_BP_FAT	GO:0007056~spindle assembly involved in female meiosis	6	0.21	0.00470188	0.0582197
GOTERM_BP_FAT	GO:0006264~mitochondrial DNA replication	6	0.21	0.00470188	0.0582197
GOTERM_CC_FAT	GO:0005637~nuclear inner membrane	10	0.35	0.00477665	0.0457379
GOTERM_CC_FAT	GO:0000152~nuclear ubiquitin ligase complex	10	0.35	0.00477665	0.0457379
GOTERM_CC_FAT	GO:0070603~SWI/SNF-type complex	7	0.25	0.0048643	0.0457325
GOTERM_CC_FAT	GO:0035060~brahma complex	7	0.25	0.0048643	0.0457325
GOTERM_BP_FAT	GO:0046489~phosphoinositide biosynthetic process	13	0.46	0.00498084	0.0612896
GOTERM_BP_FAT	GO:0022411~cellular component disassembly	13	0.46	0.00498084	0.0612896
GOTERM_MF_FAT	GO:0042393~histone binding	7	0.25	0.0050193	0.0793626
GOTERM_MF_FAT	GO:0031625~ubiquitin protein ligase binding	7	0.25	0.0050193	0.0793626
GOTERM_BP_FAT	GO:0030703~eggshell formation	31	1.09	0.00504488	0.0617698
GOTERM_BP_FAT	GO:0016481~negative regulation of transcription	58	2.04	0.00529454	0.0644382
GOTERM_MF_FAT	GO:0016796~exonuclease activity, active with either ribo- or deoxyribonucleic acids and producing 5'-phosphomonoesters	12	0.42	0.00530777	0.0825599
GOTERM_BP_FAT	GO:0032269~negative regulation of cellular protein metabolic process	20	0.7	0.0053148	0.0643835
KEGG_PATHWAY	dme04120:Ubiquitin mediated proteolysis	33	1.16	0.00546948	0.0417152
GOTERM_BP_FAT	GO:0006997~nucleus organization	16	0.56	0.00606304	0.072806
GOTERM_BP_FAT	GO:0000578~embryonic axis specification	43	1.51	0.0060767	0.0726376
GOTERM_BP_FAT	GO:0015031~protein transport	74	2.61	0.00638508	0.0758521
GOTERM_BP_FAT	GO:0030201~heparan sulfate proteoglycan metabolic process	7	0.25	0.00641111	0.0758129
GOTERM_BP_FAT	GO:0015012~heparan sulfate proteoglycan biosynthetic process	7	0.25	0.00641111	0.0758129
GOTERM_BP_FAT	GO:0001522~pseudouridine synthesis	7	0.25	0.00641111	0.0758129
GOTERM_BP_FAT	GO:0031570~DNA integrity checkpoint	7	0.25	0.00641111	0.0758129
GOTERM_BP_FAT	GO:0006796~phosphate metabolic process	135	4.76	0.00643412	0.0757399
GOTERM_BP_FAT	GO:0006793~phosphorus metabolic process	135	4.76	0.00643412	0.0757399
GOTERM_MF_FAT	GO:0004721~phosphoprotein phosphatase activity	33	1.16	0.00647875	0.0985175
GOTERM_CC_FAT	GO:0031523~Myb complex	8	0.28	0.00648548	0.0595041
GOTERM_CC_FAT	GO:0005849~mRNA cleavage factor complex	8	0.28	0.00648548	0.0595041
GOTERM_CC_FAT	GO:0035267~NuA4 histone acetyltransferase complex	8	0.28	0.00648548	0.0595041
GOTERM_CC_FAT	GO:0005665~DNA-directed RNA polymerase II, core complex	8	0.28	0.00648548	0.0595041
GOTERM_BP_FAT	GO:0045995~regulation of embryonic development	20	0.7	0.0066919	0.0783169
GOTERM_BP_FAT	GO:0043543~protein amino acid acylation	10	0.35	0.00669805	0.0780442
GOTERM_BP_FAT	GO:0000212~meiotic spindle organization	10	0.35	0.00669805	0.0780442
GOTERM_CC_FAT	GO:0005763~mitochondrial small ribosomal subunit	14	0.49	0.00670746	0.0604381
GOTERM_CC_FAT	GO:0005871~kinesin complex	14	0.49	0.00670746	0.0604381
GOTERM_CC_FAT	GO:0000314~organellar small ribosomal subunit	14	0.49	0.00670746	0.0604381
GOTERM_BP_FAT	GO:0032837~distributive segregation	5	0.18	0.00676041	0.0784018
GOTERM_BP_FAT	GO:0009949~polarity specification of anterior/posterior axis	5	0.18	0.00676041	0.0784018
GOTERM_BP_FAT	GO:0006271~DNA strand elongation during DNA replication	5	0.18	0.00676041	0.0784018
GOTERM_BP_FAT	GO:0031053~primary microRNA processing	5	0.18	0.00676041	0.0784018
GOTERM_BP_FAT	GO:0022616~DNA strand elongation	5	0.18	0.00676041	0.0784018
GOTERM_BP_FAT	GO:0009951~polarity specification of dorsal/ventral axis	5	0.18	0.00676041	0.0784018
GOTERM_BP_FAT	GO:0065001~specification of axis polarity	5	0.18	0.00676041	0.0784018
GOTERM_BP_FAT	GO:0006915~apoptosis	26	0.92	0.0067628	0.0780894
GOTERM_BP_FAT	GO:0008358~maternal determination of anterior/posterior axis, embryo	27	0.95	0.00686806	0.0789183
GOTERM_BP_FAT	GO:0007350~blastoderm segmentation	60	2.11	0.00687023	0.0786042
GOTERM_CC_FAT	GO:0031262~Ndc80 complex	6	0.21	0.00694309	0.0614569
GOTERM_CC_FAT	GO:0000940~outer kinetochore of condensed chromosome	6	0.21	0.00694309	0.0614569
GOTERM_BP_FAT	GO:0006029~proteoglycan metabolic process	9	0.32	0.00704824	0.0802202
GOTERM_BP_FAT	GO:0007090~regulation of S phase of mitotic cell cycle	8	0.28	0.00704939	0.0798922
GOTERM_BP_FAT	GO:0045017~glycerolipid biosynthetic process	15	0.53	0.00706665	0.0797422
GOTERM_BP_FAT	GO:0006418~tRNA aminoacylation for protein translation	18	0.63	0.00737653	0.082753
GOTERM_BP_FAT	GO:0043039~tRNA aminoacylation	18	0.63	0.00737653	0.082753
GOTERM_BP_FAT	GO:0048599~oocyte development	38	1.34	0.00760661	0.0848744
KEGG_PATHWAY	dme00230:Purine metabolism	39	1.37	0.00762202	0.0537023
GOTERM_BP_FAT	GO:0007309~oocyte axis specification	36	1.27	0.00784036	0.0870123
GOTERM_BP_FAT	GO:0009948~anterior/posterior axis specification	43	1.51	0.00785908	0.0868508
GOTERM_MF_FAT	GO:0008565~protein transporter activity	25	0.88	0.007938	0.117813
GOTERM_BP_FAT	GO:0016441~posttranscriptional gene silencing	16	0.56	0.00793922	0.0873388
GOTERM_BP_FAT	GO:0035194~posttranscriptional gene silencing by RNA	16	0.56	0.00793922	0.0873388
GOTERM_BP_FAT	GO:0006505~GPI anchor metabolic process	12	0.42	0.00795279	0.0871233
GOTERM_BP_FAT	GO:0045184~establishment of protein localization	75	2.64	0.00808522	0.0881525
GOTERM_BP_FAT	GO:0006470~protein amino acid dephosphorylation	27	0.95	0.00818557	0.0888383
GOTERM_BP_FAT	GO:0009953~dorsal/ventral pattern formation	40	1.41	0.00838344	0.0905266
GOTERM_BP_FAT	GO:0040029~regulation of gene expression, epigenetic	48	1.69	0.00880596	0.0945041
GOTERM_MF_FAT	GO:0004540~ribonuclease activity	18	0.63	0.00888174	0.129202
GOTERM_BP_FAT	GO:0048609~reproductive process in a multicellular organism	183	6.45	0.00889084	0.094993
GOTERM_BP_FAT	GO:0032504~multicellular organism reproduction	183	6.45	0.00889084	0.094993
GOTERM_BP_FAT	GO:0043067~regulation of programmed cell death	34	1.2	0.00929188	0.098684
GOTERM_BP_FAT	GO:0043038~amino acid activation	18	0.63	0.00933597	0.0987384
GOTERM_CC_FAT	GO:0008623~chromatin accessibility complex	5	0.18	0.00934313	0.0805744
GOTERM_CC_FAT	GO:0005663~DNA replication factor C complex	5	0.18	0.00934313	0.0805744
GOTERM_MF_FAT	GO:0046976~histone methyltransferase activity (H3-K27 specific)	5	0.18	0.00954641	0.136431
GOTERM_CC_FAT	GO:0005680~anaphase-promoting complex	7	0.25	0.00992763	0.0840557
GOTERM_BP_FAT	GO:0051129~negative regulation of cellular component organization	20	0.7	0.0103136	0.108122
GOTERM_BP_FAT	GO:0045930~negative regulation of mitotic cell cycle	6	0.21	0.010473	0.109279
GOTERM_BP_FAT	GO:0000002~mitochondrial genome maintenance	6	0.21	0.010473	0.109279
GOTERM_BP_FAT	GO:0035196~gene silencing by miRNA, production of miRNAs	6	0.21	0.010473	0.109279
GOTERM_BP_FAT	GO:0017148~negative regulation of translation	14	0.49	0.0109187	0.113238
GOTERM_MF_FAT	GO:0004725~protein tyrosine phosphatase activity	18	0.63	0.011419	0.159043
GOTERM_BP_FAT	GO:0000910~cytokinesis	26	0.92	0.0114375	0.117862
GOTERM_BP_FAT	GO:0006486~protein amino acid glycosylation	18	0.63	0.0116887	0.119842
GOTERM_BP_FAT	GO:0043413~biopolymer glycosylation	18	0.63	0.0116887	0.119842
GOTERM_BP_FAT	GO:0070085~glycosylation	18	0.63	0.0116887	0.119842
GOTERM_BP_FAT	GO:0006383~transcription from RNA polymerase III promoter	7	0.25	0.0117313	0.119795
GOTERM_BP_FAT	GO:0007308~oocyte construction	36	1.27	0.0118266	0.120255
GOTERM_CC_FAT	GO:0031461~cullin-RING ubiquitin ligase complex	10	0.35	0.0118846	0.0983117
KEGG_PATHWAY	dme00970:Aminoacyl-tRNA biosynthesis	16	0.56	0.0120644	0.0784773
GOTERM_BP_FAT	GO:0042981~regulation of apoptosis	30	1.06	0.0130697	0.131604
GOTERM_BP_FAT	GO:0007005~mitochondrion organization	24	0.85	0.0134485	0.134668
GOTERM_BP_FAT	GO:0006302~double-strand break repair	10	0.35	0.014508	0.14401
GOTERM_BP_FAT	GO:0060284~regulation of cell development	38	1.34	0.0145682	0.144033
GOTERM_MF_FAT	GO:0016879~ligase activity, forming carbon-nitrogen bonds	43	1.51	0.0154799	0.207146
GOTERM_MF_FAT	GO:0004549~tRNA-specific ribonuclease activity	6	0.21	0.0155851	0.205936
GOTERM_BP_FAT	GO:0009952~anterior/posterior pattern formation	47	1.66	0.0157401	0.154195
GOTERM_BP_FAT	GO:0012501~programmed cell death	43	1.51	0.0159947	0.155934
GOTERM_BP_FAT	GO:0010941~regulation of cell death	34	1.2	0.0160344	0.155728
GOTERM_BP_FAT	GO:0034613~cellular protein localization	49	1.73	0.0163612	0.15809
GOTERM_BP_FAT	GO:0032270~positive regulation of cellular protein metabolic process	9	0.32	0.0163896	0.157776
GOTERM_BP_FAT	GO:0051247~positive regulation of protein metabolic process	9	0.32	0.0163896	0.157776
GOTERM_BP_FAT	GO:0048469~cell maturation	37	1.3	0.0168882	0.161624
GOTERM_BP_FAT	GO:0006301~postreplication repair	5	0.18	0.0170609	0.162569
GOTERM_BP_FAT	GO:0007147~female meiosis II	5	0.18	0.0170609	0.162569
GOTERM_BP_FAT	GO:0031401~positive regulation of protein modification process	5	0.18	0.0170609	0.162569
GOTERM_BP_FAT	GO:0051294~establishment of spindle orientation	5	0.18	0.0170609	0.162569
GOTERM_BP_FAT	GO:0015804~neutral amino acid transport	5	0.18	0.0170609	0.162569
GOTERM_BP_FAT	GO:0009262~deoxyribonucleotide metabolic process	5	0.18	0.0170609	0.162569
GOTERM_CC_FAT	GO:0031300~intrinsic to organelle membrane	16	0.56	0.0172481	0.137714
GOTERM_MF_FAT	GO:0042802~identical protein binding	44	1.55	0.0176625	0.227529
GOTERM_BP_FAT	GO:0017145~stem cell division	18	0.63	0.0177767	0.168242
GOTERM_MF_FAT	GO:0016881~acid-amino acid ligase activity	36	1.27	0.0179872	0.22859
GOTERM_BP_FAT	GO:0016573~histone acetylation	8	0.28	0.018181	0.171151
GOTERM_BP_FAT	GO:0006220~pyrimidine nucleotide metabolic process	8	0.28	0.018181	0.171151
GOTERM_BP_FAT	GO:0010639~negative regulation of organelle organization	14	0.49	0.0183175	0.171729
GOTERM_BP_FAT	GO:0003002~regionalization	110	3.87	0.0184878	0.172592
GOTERM_CC_FAT	GO:0060293~germ plasm	8	0.28	0.0186224	0.145761
GOTERM_CC_FAT	GO:0043186~P granule	8	0.28	0.0186224	0.145761
GOTERM_BP_FAT	GO:0031056~regulation of histone modification	7	0.25	0.0195345	0.180883
GOTERM_BP_FAT	GO:0043044~ATP-dependent chromatin remodeling	7	0.25	0.0195345	0.180883
GOTERM_BP_FAT	GO:0001510~RNA methylation	7	0.25	0.0195345	0.180883
GOTERM_BP_FAT	GO:0042023~DNA endoreduplication	7	0.25	0.0195345	0.180883
GOTERM_BP_FAT	GO:0006298~mismatch repair	6	0.21	0.0197066	0.181712
GOTERM_BP_FAT	GO:0000077~DNA damage checkpoint	6	0.21	0.0197066	0.181712
GOTERM_BP_FAT	GO:0007311~maternal specification of dorsal/ventral axis, oocyte, germ-line encoded	6	0.21	0.0197066	0.181712
GOTERM_BP_FAT	GO:0010638~positive regulation of organelle organization	6	0.21	0.0197066	0.181712
GOTERM_BP_FAT	GO:0044087~regulation of cellular component biogenesis	25	0.88	0.0216659	0.197374
GOTERM_BP_FAT	GO:0007243~protein kinase cascade	20	0.7	0.022136	0.200563
KEGG_PATHWAY	dme03450:Non-homologous end-joining	5	0.18	0.0224508	0.133537
GOTERM_MF_FAT	GO:0004812~aminoacyl-tRNA ligase activity	18	0.63	0.0225482	0.275244
GOTERM_MF_FAT	GO:0016876~ligase activity, forming aminoacyl-tRNA and related compounds	18	0.63	0.0225482	0.275244
GOTERM_MF_FAT	GO:0016875~ligase activity, forming carbon-oxygen bonds	18	0.63	0.0225482	0.275244
GOTERM_CC_FAT	GO:0016590~ACF complex	5	0.18	0.0231901	0.175989
GOTERM_CC_FAT	GO:0000780~condensed nuclear chromosome, centromeric region	5	0.18	0.0231901	0.175989
GOTERM_CC_FAT	GO:0005847~mRNA cleavage and polyadenylation specificity factor complex	5	0.18	0.0231901	0.175989
GOTERM_CC_FAT	GO:0035098~ESC/E(Z) complex	5	0.18	0.0231901	0.175989
GOTERM_BP_FAT	GO:0007349~cellularization	29	1.02	0.0232835	0.209197
GOTERM_BP_FAT	GO:0051130~positive regulation of cellular component organization	11	0.39	0.0233751	0.20924
GOTERM_BP_FAT	GO:0035195~gene silencing by miRNA	9	0.32	0.0234379	0.209053
GOTERM_MF_FAT	GO:0010843~promoter binding	5	0.18	0.0236632	0.283768
GOTERM_MF_FAT	GO:0008574~plus-end-directed microtubule motor activity	5	0.18	0.0236632	0.283768
GOTERM_CC_FAT	GO:0031227~intrinsic to endoplasmic reticulum membrane	10	0.35	0.0248356	0.184773
GOTERM_BP_FAT	GO:0007517~muscle organ development	39	1.37	0.0251623	0.22203
GOTERM_MF_FAT	GO:0008138~protein tyrosine/serine/threonine phosphatase activity	10	0.35	0.0257703	0.301844
GOTERM_CC_FAT	GO:0005938~cell cortex	25	0.88	0.0259094	0.189422
GOTERM_BP_FAT	GO:0008219~cell death	44	1.55	0.0261826	0.229272
GOTERM_BP_FAT	GO:0042127~regulation of cell proliferation	19	0.67	0.0262427	0.228999
GOTERM_BP_FAT	GO:0000122~negative regulation of transcription from RNA polymerase II promoter	20	0.7	0.0262887	0.228619
GOTERM_BP_FAT	GO:0030182~neuron differentiation	99	3.49	0.0263091	0.228045
GOTERM_BP_FAT	GO:0006473~protein amino acid acetylation	8	0.28	0.0268399	0.231383
GOTERM_BP_FAT	GO:0019985~bypass DNA synthesis	4	0.14	0.0273405	0.234456
GOTERM_BP_FAT	GO:0016584~nucleosome positioning	4	0.14	0.0273405	0.234456
GOTERM_BP_FAT	GO:0009219~pyrimidine deoxyribonucleotide metabolic process	4	0.14	0.0273405	0.234456
GOTERM_BP_FAT	GO:0046021~regulation of transcription from RNA polymerase II promoter, mitotic	4	0.14	0.0273405	0.234456
GOTERM_BP_FAT	GO:0045896~regulation of transcription, mitotic	4	0.14	0.0273405	0.234456
GOTERM_BP_FAT	GO:0009394~2'-deoxyribonucleotide metabolic process	4	0.14	0.0273405	0.234456
GOTERM_BP_FAT	GO:0007068~negative regulation of transcription, mitotic	4	0.14	0.0273405	0.234456
GOTERM_BP_FAT	GO:0045143~homologous chromosome segregation	4	0.14	0.0273405	0.234456
GOTERM_BP_FAT	GO:0007070~negative regulation of transcription from RNA polymerase II promoter, mitotic	4	0.14	0.0273405	0.234456
GOTERM_CC_FAT	GO:0005703~polytene chromosome puff	12	0.42	0.0274237	0.196786
GOTERM_BP_FAT	GO:0008105~asymmetric protein localization	13	0.46	0.0276158	0.235797
GOTERM_MF_FAT	GO:0003730~mRNA 3'-UTR binding	9	0.32	0.0277587	0.317947
GOTERM_BP_FAT	GO:0000902~cell morphogenesis	106	3.73	0.0280607	0.2384
GOTERM_CC_FAT	GO:0035097~histone methyltransferase complex	6	0.21	0.0281216	0.198672
GOTERM_CC_FAT	GO:0000118~histone deacetylase complex	6	0.21	0.0281216	0.198672
GOTERM_CC_FAT	GO:0000781~chromosome, telomeric region	6	0.21	0.0281216	0.198672
GOTERM_CC_FAT	GO:0034708~methyltransferase complex	6	0.21	0.0281216	0.198672
GOTERM_MF_FAT	GO:0009982~pseudouridine synthase activity	6	0.21	0.0287924	0.324475
GOTERM_BP_FAT	GO:0016265~death	44	1.55	0.0288837	0.243788
GOTERM_MF_FAT	GO:0004693~cyclin-dependent protein kinase activity	8	0.28	0.0293416	0.326349
GOTERM_BP_FAT	GO:0007314~oocyte anterior/posterior axis specification	24	0.85	0.0294981	0.247571
GOTERM_BP_FAT	GO:0048666~neuron development	85	2.99	0.0299179	0.249887
GOTERM_MF_FAT	GO:0008641~small protein activating enzyme activity	7	0.25	0.0300142	0.329294
GOTERM_MF_FAT	GO:0070566~adenylyltransferase activity	7	0.25	0.0300142	0.329294
GOTERM_BP_FAT	GO:0006487~protein amino acid N-linked glycosylation	7	0.25	0.0302361	0.251442
GOTERM_BP_FAT	GO:0046011~regulation of oskar mRNA translation	7	0.25	0.0302361	0.251442
GOTERM_BP_FAT	GO:0008101~decapentaplegic receptor signaling pathway	7	0.25	0.0302361	0.251442
GOTERM_BP_FAT	GO:0045475~locomotor rhythm	11	0.39	0.030634	0.25356
GOTERM_BP_FAT	GO:0045944~positive regulation of transcription from RNA polymerase II promoter	17	0.6	0.0309683	0.255202
GOTERM_CC_FAT	GO:0044430~cytoskeletal part	77	2.71	0.0312048	0.215407
GOTERM_BP_FAT	GO:0000086~G2/M transition of mitotic cell cycle	6	0.21	0.0330021	0.268909
GOTERM_BP_FAT	GO:0045597~positive regulation of cell differentiation	6	0.21	0.0330021	0.268909
GOTERM_CC_FAT	GO:0005856~cytoskeleton	92	3.24	0.0331503	0.224531
GOTERM_BP_FAT	GO:0016973~poly(A)+ mRNA export from nucleus	5	0.18	0.0335395	0.271882
GOTERM_BP_FAT	GO:0042766~nucleosome mobilization	5	0.18	0.0335395	0.271882
GOTERM_BP_FAT	GO:0032387~negative regulation of intracellular transport	5	0.18	0.0335395	0.271882
GOTERM_BP_FAT	GO:0006284~base-excision repair	5	0.18	0.0335395	0.271882
GOTERM_BP_FAT	GO:0051224~negative regulation of protein transport	5	0.18	0.0335395	0.271882
GOTERM_BP_FAT	GO:0046823~negative regulation of nucleocytoplasmic transport	5	0.18	0.0335395	0.271882
GOTERM_BP_FAT	GO:0000288~nuclear-transcribed mRNA catabolic process, deadenylation-dependent decay	5	0.18	0.0335395	0.271882
GOTERM_CC_FAT	GO:0005794~Golgi apparatus	47	1.66	0.033774	0.225474
GOTERM_BP_FAT	GO:0033205~cytokinesis during cell cycle	13	0.46	0.0345868	0.278365
GOTERM_BP_FAT	GO:0043065~positive regulation of apoptosis	13	0.46	0.0345868	0.278365
GOTERM_CC_FAT	GO:0005658~alpha DNA polymerase:primase complex	4	0.14	0.0347566	0.228499
GOTERM_CC_FAT	GO:0005721~centromeric heterochromatin	4	0.14	0.0347566	0.228499
GOTERM_MF_FAT	GO:0000014~single-stranded DNA specific endodeoxyribonuclease activity	4	0.14	0.0353	0.372181
GOTERM_MF_FAT	GO:0016776~phosphotransferase activity, phosphate group as acceptor	10	0.35	0.0353309	0.369033
GOTERM_BP_FAT	GO:0006886~intracellular protein transport	46	1.62	0.035592	0.284465
GOTERM_BP_FAT	GO:0007293~germarium-derived egg chamber formation	20	0.7	0.0363218	0.28861
GOTERM_BP_FAT	GO:0030706~germarium-derived oocyte differentiation	10	0.35	0.0364295	0.288503
GOTERM_MF_FAT	GO:0000287~magnesium ion binding	31	1.09	0.0365724	0.375938
GOTERM_CC_FAT	GO:0031967~organelle envelope	90	3.17	0.0366288	0.236548
GOTERM_BP_FAT	GO:0021700~developmental maturation	37	1.3	0.0368833	0.290732
GOTERM_MF_FAT	GO:0016407~acetyltransferase activity	20	0.7	0.0373923	0.379233
GOTERM_CC_FAT	GO:0005686~snRNP U2	9	0.32	0.0377199	0.23993
GOTERM_BP_FAT	GO:0000184~nuclear-transcribed mRNA catabolic process, nonsense-mediated decay	8	0.28	0.0379235	0.296853
GOTERM_BP_FAT	GO:0034623~cellular macromolecular complex disassembly	8	0.28	0.0379235	0.296853
GOTERM_BP_FAT	GO:0008589~regulation of smoothened signaling pathway	8	0.28	0.0379235	0.296853
GOTERM_BP_FAT	GO:0032984~macromolecular complex disassembly	8	0.28	0.0379235	0.296853
GOTERM_BP_FAT	GO:0006644~phospholipid metabolic process	25	0.88	0.0380054	0.296551
GOTERM_BP_FAT	GO:0007389~pattern specification process	113	3.98	0.0391638	0.303345
GOTERM_CC_FAT	GO:0031975~envelope	90	3.17	0.0391695	0.245197
GOTERM_BP_FAT	GO:0042078~germ-line stem cell division	11	0.39	0.0393461	0.303683
GOTERM_BP_FAT	GO:0007351~tripartite regional subdivision	38	1.34	0.039383	0.303072
GOTERM_BP_FAT	GO:0008595~determination of anterior/posterior axis, embryo	38	1.34	0.039383	0.303072
GOTERM_BP_FAT	GO:0019637~organophosphate metabolic process	28	0.99	0.0396804	0.304156
GOTERM_BP_FAT	GO:0048667~cell morphogenesis involved in neuron differentiation	71	2.5	0.0410746	0.312286
GOTERM_CC_FAT	GO:0008023~transcription elongation factor complex	8	0.28	0.0413061	0.254025
KEGG_PATHWAY	dme00563:Glycosylphosphatidylinositol(GPI)-anchor biosynthesis	7	0.25	0.0426415	0.2281
GOTERM_MF_FAT	GO:0031072~heat shock protein binding	16	0.56	0.0433391	0.421955
GOTERM_BP_FAT	GO:0046532~regulation of photoreceptor cell differentiation	9	0.32	0.0433567	0.325866
GOTERM_BP_FAT	GO:0006457~protein folding	32	1.13	0.0438038	0.327772
GOTERM_BP_FAT	GO:0006221~pyrimidine nucleotide biosynthetic process	7	0.25	0.0441477	0.32902
GOTERM_CC_FAT	GO:0010369~chromocenter	7	0.25	0.0444608	0.267916
GOTERM_CC_FAT	GO:0000930~gamma-tubulin complex	5	0.18	0.0448527	0.267021
GOTERM_CC_FAT	GO:0005814~centriole	5	0.18	0.0448527	0.267021
GOTERM_CC_FAT	GO:0008278~cohesin complex	5	0.18	0.0448527	0.267021
GOTERM_MF_FAT	GO:0008175~tRNA methyltransferase activity	5	0.18	0.045709	0.435806
GOTERM_MF_FAT	GO:0031490~chromatin DNA binding	5	0.18	0.045709	0.435806
GOTERM_CC_FAT	GO:0044452~nucleolar part	6	0.21	0.0463155	0.271632
GOTERM_BP_FAT	GO:0043486~histone exchange	6	0.21	0.0507277	0.367793
GOTERM_BP_FAT	GO:0051299~centrosome separation	6	0.21	0.0507277	0.367793
GOTERM_BP_FAT	GO:0043331~response to dsRNA	6	0.21	0.0507277	0.367793
GOTERM_BP_FAT	GO:0031050~dsRNA fragmentation	6	0.21	0.0507277	0.367793
GOTERM_BP_FAT	GO:0010212~response to ionizing radiation	6	0.21	0.0507277	0.367793
GOTERM_BP_FAT	GO:0000915~cytokinesis, contractile ring formation	8	0.28	0.0516269	0.372081
GOTERM_BP_FAT	GO:0000912~formation of actomyosin apparatus involved in cytokinesis	8	0.28	0.0516269	0.372081
GOTERM_BP_FAT	GO:0010942~positive regulation of cell death	15	0.53	0.0524296	0.375762
GOTERM_BP_FAT	GO:0043068~positive regulation of programmed cell death	15	0.53	0.0524296	0.375762
GOTERM_MF_FAT	GO:0004520~endodeoxyribonuclease activity	9	0.32	0.0527866	0.481147
GOTERM_CC_FAT	GO:0005874~microtubule	29	1.02	0.0547417	0.310343
GOTERM_BP_FAT	GO:0006041~glucosamine metabolic process	5	0.18	0.0566059	0.398423
GOTERM_BP_FAT	GO:0009794~regulation of mitotic cell cycle, embryonic	5	0.18	0.0566059	0.398423
GOTERM_BP_FAT	GO:0051090~regulation of transcription factor activity	5	0.18	0.0566059	0.398423
GOTERM_BP_FAT	GO:0007319~negative regulation of oskar mRNA translation	5	0.18	0.0566059	0.398423
GOTERM_BP_FAT	GO:0051051~negative regulation of transport	5	0.18	0.0566059	0.398423
GOTERM_BP_FAT	GO:0051445~regulation of meiotic cell cycle	5	0.18	0.0566059	0.398423
GOTERM_BP_FAT	GO:0006044~N-acetylglucosamine metabolic process	5	0.18	0.0566059	0.398423
GOTERM_MF_FAT	GO:0019887~protein kinase regulator activity	18	0.63	0.0569506	0.504271
GOTERM_CC_FAT	GO:0000786~nucleosome	8	0.28	0.0573777	0.31967
GOTERM_BP_FAT	GO:0006511~ubiquitin-dependent protein catabolic process	27	0.95	0.0579834	0.405029
GOTERM_BP_FAT	GO:0000726~non-recombinational repair	4	0.14	0.0582108	0.405267
GOTERM_BP_FAT	GO:0051438~regulation of ubiquitin-protein ligase activity	4	0.14	0.0582108	0.405267
GOTERM_BP_FAT	GO:0007315~pole plasm assembly	18	0.63	0.0589202	0.408127
GOTERM_CC_FAT	GO:0044448~cell cortex part	16	0.56	0.0596107	0.326826
GOTERM_BP_FAT	GO:0006917~induction of apoptosis	10	0.35	0.0596743	0.411199
GOTERM_BP_FAT	GO:0000904~cell morphogenesis involved in differentiation	73	2.57	0.0597633	0.410671
GOTERM_BP_FAT	GO:0006650~glycerophospholipid metabolic process	17	0.6	0.0601071	0.411512
GOTERM_BP_FAT	GO:0045814~negative regulation of gene expression, epigenetic	29	1.02	0.0601902	0.410955
GOTERM_BP_FAT	GO:0006342~chromatin silencing	29	1.02	0.0601902	0.410955
GOTERM_BP_FAT	GO:0051653~spindle localization	7	0.25	0.0614588	0.416693
GOTERM_BP_FAT	GO:0007562~eclosion	7	0.25	0.0614588	0.416693
GOTERM_BP_FAT	GO:0051293~establishment of spindle localization	7	0.25	0.0614588	0.416693
GOTERM_BP_FAT	GO:0007277~pole cell development	11	0.39	0.0615355	0.416095
GOTERM_BP_FAT	GO:0030384~phosphoinositide metabolic process	15	0.53	0.0619879	0.417474
GOTERM_BP_FAT	GO:0012502~induction of programmed cell death	12	0.42	0.062484	0.419069
GOTERM_CC_FAT	GO:0005705~polytene chromosome interband	7	0.25	0.0638397	0.342727
GOTERM_BP_FAT	GO:0008298~intracellular mRNA localization	20	0.7	0.0643399	0.427669
GOTERM_BP_FAT	GO:0048812~neuron projection morphogenesis	69	2.43	0.0651165	0.430632
GOTERM_MF_FAT	GO:0003697~single-stranded DNA binding	7	0.25	0.0653993	0.550995
GOTERM_BP_FAT	GO:0008610~lipid biosynthetic process	32	1.13	0.0658157	0.433173
GOTERM_CC_FAT	GO:0048471~perinuclear region of cytoplasm	9	0.32	0.067419	0.35515
GOTERM_MF_FAT	GO:0019205~nucleobase, nucleoside, nucleotide kinase activity	11	0.39	0.0678512	0.560875
GOTERM_MF_FAT	GO:0019904~protein domain specific binding	11	0.39	0.0678512	0.560875
GOTERM_BP_FAT	GO:0031175~neuron projection development	69	2.43	0.0692001	0.449042
GOTERM_MF_FAT	GO:0003727~single-stranded RNA binding	9	0.32	0.069412	0.565575
GOTERM_MF_FAT	GO:0008375~acetylglucosaminyltransferase activity	9	0.32	0.069412	0.565575
GOTERM_BP_FAT	GO:0045165~cell fate commitment	57	2.01	0.0694558	0.449274
GOTERM_CC_FAT	GO:0005666~DNA-directed RNA polymerase III complex	6	0.21	0.0700357	0.363028
GOTERM_BP_FAT	GO:0035282~segmentation	63	2.22	0.0718395	0.45982
GOTERM_BP_FAT	GO:0007294~germarium-derived oocyte fate determination	9	0.32	0.0720194	0.459652
GOTERM_CC_FAT	GO:0035012~polytene chromosome, telomeric region	4	0.14	0.0728769	0.371596
GOTERM_CC_FAT	GO:0019908~nuclear cyclin-dependent protein kinase holoenzyme complex	4	0.14	0.0728769	0.371596
GOTERM_BP_FAT	GO:0006024~glycosaminoglycan biosynthetic process	6	0.21	0.0730086	0.463344
GOTERM_BP_FAT	GO:0001709~cell fate determination	34	1.2	0.0733542	0.463954
GOTERM_BP_FAT	GO:0007310~oocyte dorsal/ventral axis specification	14	0.49	0.07387	0.465363
GOTERM_BP_FAT	GO:0030097~hemopoiesis	14	0.49	0.07387	0.465363
GOTERM_MF_FAT	GO:0003696~satellite DNA binding	4	0.14	0.0739303	0.585576
GOTERM_MF_FAT	GO:0043015~gamma-tubulin binding	4	0.14	0.0739303	0.585576
GOTERM_BP_FAT	GO:0007265~Ras protein signal transduction	10	0.35	0.0741944	0.465862
GOTERM_BP_FAT	GO:0032506~cytokinetic process	10	0.35	0.0741944	0.465862
GOTERM_BP_FAT	GO:0007367~segment polarity determination	13	0.46	0.0747844	0.467599
GOTERM_MF_FAT	GO:0004712~protein serine/threonine/tyrosine kinase activity	5	0.18	0.0758329	0.591445
GOTERM_MF_FAT	GO:0019207~kinase regulator activity	18	0.63	0.0776389	0.596658
GOTERM_BP_FAT	GO:0046486~glycerolipid metabolic process	18	0.63	0.0777951	0.480452
GOTERM_BP_FAT	GO:0045787~positive regulation of cell cycle	7	0.25	0.0822302	0.499261
GOTERM_BP_FAT	GO:0007028~cytoplasm organization	19	0.67	0.0856662	0.513113
GOTERM_BP_FAT	GO:0035058~sensory cilium assembly	5	0.18	0.0861254	0.514017
GOTERM_BP_FAT	GO:0006368~RNA elongation from RNA polymerase II promoter	5	0.18	0.0861254	0.514017
GOTERM_BP_FAT	GO:0045500~sevenless signaling pathway	5	0.18	0.0861254	0.514017
GOTERM_BP_FAT	GO:0006040~amino sugar metabolic process	5	0.18	0.0861254	0.514017
GOTERM_BP_FAT	GO:0042176~regulation of protein catabolic process	5	0.18	0.0861254	0.514017
GOTERM_BP_FAT	GO:0006476~protein amino acid deacetylation	5	0.18	0.0861254	0.514017
GOTERM_BP_FAT	GO:0000165~MAPKKK cascade	14	0.49	0.0864233	0.514229
GOTERM_BP_FAT	GO:0030162~regulation of proteolysis	13	0.46	0.0881769	0.52057
GOTERM_BP_FAT	GO:0046843~dorsal appendage formation	12	0.42	0.0895917	0.525405
GOTERM_MF_FAT	GO:0003777~microtubule motor activity	18	0.63	0.0896282	0.648064
GOTERM_BP_FAT	GO:0030716~oocyte fate determination	9	0.32	0.0898143	0.525271
GOTERM_BP_FAT	GO:0007279~pole cell formation	9	0.32	0.0898143	0.525271
GOTERM_BP_FAT	GO:0007167~enzyme linked receptor protein signaling pathway	37	1.3	0.0912685	0.530187
GOTERM_BP_FAT	GO:0048534~hemopoietic or lymphoid organ development	17	0.6	0.0915115	0.530126
GOTERM_BP_FAT	GO:0002520~immune system development	17	0.6	0.0915115	0.530126
GOTERM_MF_FAT	GO:0015631~tubulin binding	21	0.74	0.0920627	0.654701
GOTERM_BP_FAT	GO:0048858~cell projection morphogenesis	75	2.64	0.0927112	0.533936
GOTERM_MF_FAT	GO:0016887~ATPase activity	89	3.13	0.0950591	0.663397
GOTERM_MF_FAT	GO:0042624~ATPase activity, uncoupled	51	1.8	0.0987033	0.674285
GOTERM_BP_FAT	GO:0051099~positive regulation of binding	4	0.14	0.0993606	0.559011
GOTERM_BP_FAT	GO:0006359~regulation of transcription from RNA polymerase III promoter	4	0.14	0.0993606	0.559011
GOTERM_BP_FAT	GO:0051340~regulation of ligase activity	4	0.14	0.0993606	0.559011
GOTERM_BP_FAT	GO:0018992~germ-line sex determination	4	0.14	0.0993606	0.559011
GOTERM_BP_FAT	GO:0045880~positive regulation of smoothened signaling pathway	4	0.14	0.0993606	0.559011
GOTERM_BP_FAT	GO:0042308~negative regulation of protein import into nucleus	4	0.14	0.0993606	0.559011
GOTERM_BP_FAT	GO:0007348~regulation of syncytial blastoderm mitotic cell cycle	4	0.14	0.0993606	0.559011
GOTERM_BP_FAT	GO:0033119~negative regulation of RNA splicing	4	0.14	0.0993606	0.559011
GOTERM_BP_FAT	GO:0051091~positive regulation of transcription factor activity	4	0.14	0.0993606	0.559011
GOTERM_BP_FAT	GO:0009147~pyrimidine nucleoside triphosphate metabolic process	4	0.14	0.0993606	0.559011
GOTERM_BP_FAT	GO:0008630~DNA damage response, signal transduction resulting in induction of apoptosis	4	0.14	0.0993606	0.559011
GOTERM_BP_FAT	GO:0031334~positive regulation of protein complex assembly	4	0.14	0.0993606	0.559011
GOTERM_BP_FAT	GO:0007352~zygotic determination of dorsal/ventral axis	4	0.14	0.0993606	0.559011
GOTERM_BP_FAT	GO:0046626~regulation of insulin receptor signaling pathway	4	0.14	0.0993606	0.559011
GOTERM_BP_FAT	GO:0043388~positive regulation of DNA binding	4	0.14	0.0993606	0.559011
GOTERM_BP_FAT	GO:0008629~induction of apoptosis by intracellular signals	4	0.14	0.0993606	0.559011
GOTERM_BP_FAT	GO:0045498~sex comb development	4	0.14	0.0993606	0.559011
GOTERM_BP_FAT	GO:0045749~negative regulation of S phase of mitotic cell cycle	4	0.14	0.0993606	0.559011
