# Supplementary material for: Transcriptome analysis of a long-lived natural Drosophila variant: a prominent role of stress- and reproduction-genes in lifespan extension
Source: BMC Genomics. 2012 May 4;13:167. doi: 10.1186/1471-2164-13-167 (PMC3427046; doi:10.1186/1471-2164-13-167)
Supplement: Additional file 2 — Table presenting GO terms associated with genes upregulated with age for C flies on optimal diet. [file 1471-2164-13-167-S2.xls]

## Sheet: Supporting_table_2
GO terms upregulated with age for C flies on optimal diet (C age-dependent expression).
P value is the modified Fisher exact P value (EASE score). The presented values are obtained with Functional Annotation Chart in David (http://david.abcc.ncifcrf.gov/).
Category	Term	Count	%	PValue	Benjamini
GOTERM_CC_FAT	GO:0005576~extracellular region	156	7.49	3.69e-19	1.42e-16
GOTERM_BP_FAT	GO:0055114~oxidation reduction	164	7.87	2.5e-16	5.46e-13
GOTERM_BP_FAT	GO:0006952~defense response	69	3.31	3.13e-16	4.1e-13
GOTERM_MF_FAT	GO:0004857~enzyme inhibitor activity	52	2.5	1.94e-14	1.97e-11
GOTERM_MF_FAT	GO:0030414~peptidase inhibitor activity	44	2.11	3.59e-14	1.82e-11
GOTERM_MF_FAT	GO:0004866~endopeptidase inhibitor activity	43	2.06	3.91e-14	1.32e-11
GOTERM_CC_FAT	GO:0044459~plasma membrane part	120	5.76	1.83e-13	3.53e-11
GOTERM_BP_FAT	GO:0006955~immune response	61	2.93	2.99e-12	2.45e-09
GOTERM_CC_FAT	GO:0044421~extracellular region part	59	2.83	4.61e-12	5.93e-10
GOTERM_BP_FAT	GO:0045087~innate immune response	41	1.97	9.64e-12	5.93e-09
GOTERM_MF_FAT	GO:0004867~serine-type endopeptidase inhibitor activity	34	1.63	7.14e-11	1.81e-08
GOTERM_BP_FAT	GO:0009617~response to bacterium	36	1.73	1.56e-10	7.69e-08
GOTERM_CC_FAT	GO:0005624~membrane fraction	44	2.11	3.95e-10	3.81e-08
GOTERM_BP_FAT	GO:0007155~cell adhesion	58	2.78	3.99e-10	1.63e-07
GOTERM_CC_FAT	GO:0042598~vesicular fraction	39	1.87	7.35e-10	5.67e-08
GOTERM_CC_FAT	GO:0005792~microsome	39	1.87	7.35e-10	5.67e-08
GOTERM_CC_FAT	GO:0005626~insoluble fraction	44	2.11	1.58e-09	1.02e-07
GOTERM_CC_FAT	GO:0000267~cell fraction	44	2.11	4.2e-09	2.31e-07
GOTERM_MF_FAT	GO:0003779~actin binding	47	2.26	4.25e-09	8.61e-07
GOTERM_CC_FAT	GO:0019898~extrinsic to membrane	54	2.59	4.32e-09	2.08e-07
GOTERM_CC_FAT	GO:0005886~plasma membrane	179	8.59	5.98e-09	2.57e-07
GOTERM_BP_FAT	GO:0022610~biological adhesion	58	2.78	1.02e-08	3.57e-06
GOTERM_BP_FAT	GO:0042742~defense response to bacterium	30	1.44	1.79e-08	5.5e-06
GOTERM_MF_FAT	GO:0008233~peptidase activity	155	7.44	5.39e-08	9.12e-06
GOTERM_MF_FAT	GO:0020037~heme binding	49	2.35	6.71e-08	9.71e-06
GOTERM_MF_FAT	GO:0046906~tetrapyrrole binding	49	2.35	6.71e-08	9.71e-06
GOTERM_CC_FAT	GO:0043292~contractile fiber	15	0.72	7.42e-08	2.86e-06
GOTERM_MF_FAT	GO:0009055~electron carrier activity	63	3.02	9.64e-08	1.22e-05
GOTERM_MF_FAT	GO:0008092~cytoskeletal protein binding	66	3.17	1.58e-07	1.78e-05
GOTERM_MF_FAT	GO:0005506~iron ion binding	75	3.6	1.78e-07	1.81e-05
GOTERM_BP_FAT	GO:0006026~aminoglycan catabolic process	18	0.86	2.73e-07	7.46e-05
GOTERM_BP_FAT	GO:0060538~skeletal muscle organ development	25	1.2	2.92e-07	7.19e-05
GOTERM_BP_FAT	GO:0007424~open tracheal system development	47	2.26	3.57e-07	7.99e-05
GOTERM_BP_FAT	GO:0060541~respiratory system development	47	2.26	3.57e-07	7.99e-05
GOTERM_CC_FAT	GO:0031224~intrinsic to membrane	275	13.2	4.59e-07	1.61e-05
GOTERM_MF_FAT	GO:0004175~endopeptidase activity	114	5.47	4.65e-07	4.29e-05
GOTERM_BP_FAT	GO:0000272~polysaccharide catabolic process	18	0.86	4.88e-07	0.0001
GOTERM_BP_FAT	GO:0006508~proteolysis	152	7.3	6.46e-07	0.000122
GOTERM_BP_FAT	GO:0009791~post-embryonic development	100	4.8	7.42e-07	0.00013
GOTERM_CC_FAT	GO:0005615~extracellular space	32	1.54	7.59e-07	2.44e-05
GOTERM_CC_FAT	GO:0016021~integral to membrane	270	12.96	8.19e-07	2.43e-05
GOTERM_MF_FAT	GO:0070011~peptidase activity, acting on L-amino acid peptides	143	6.87	8.5e-07	7.18e-05
GOTERM_CC_FAT	GO:0005811~lipid particle	69	3.31	1e-06	2.76e-05
GOTERM_CC_FAT	GO:0015629~actin cytoskeleton	33	1.58	1.03e-06	2.65e-05
GOTERM_BP_FAT	GO:0035152~regulation of tube architecture, open tracheal system	19	0.91	1.12e-06	0.000183
GOTERM_CC_FAT	GO:0044449~contractile fiber part	13	0.62	1.5e-06	3.63e-05
GOTERM_CC_FAT	GO:0030120~vesicle coat	13	0.62	1.5e-06	3.63e-05
GOTERM_BP_FAT	GO:0002165~instar larval or pupal development	95	4.56	2.77e-06	0.000426
GOTERM_BP_FAT	GO:0016053~organic acid biosynthetic process	25	1.2	3.55e-06	0.000514
GOTERM_BP_FAT	GO:0046394~carboxylic acid biosynthetic process	25	1.2	3.55e-06	0.000514
GOTERM_CC_FAT	GO:0030662~coated vesicle membrane	14	0.67	3.9e-06	8.86e-05
GOTERM_MF_FAT	GO:0004252~serine-type endopeptidase activity	75	3.6	3.94e-06	0.000307
GOTERM_BP_FAT	GO:0019731~antibacterial humoral response	15	0.72	4.62e-06	0.000631
GOTERM_BP_FAT	GO:0055002~striated muscle cell development	20	0.96	4.82e-06	0.000624
GOTERM_BP_FAT	GO:0055001~muscle cell development	20	0.96	4.82e-06	0.000624
GOTERM_BP_FAT	GO:0007498~mesoderm development	31	1.49	5.04e-06	0.000619
GOTERM_BP_FAT	GO:0009581~detection of external stimulus	24	1.15	5.08e-06	0.000595
GOTERM_CC_FAT	GO:0031012~extracellular matrix	23	1.1	5.27e-06	0.000113
GOTERM_BP_FAT	GO:0050830~defense response to Gram-positive bacterium	14	0.67	5.41e-06	0.000605
GOTERM_BP_FAT	GO:0016203~muscle attachment	14	0.67	5.41e-06	0.000605
GOTERM_BP_FAT	GO:0019730~antimicrobial humoral response	26	1.25	6.22e-06	0.000665
GOTERM_MF_FAT	GO:0008236~serine-type peptidase activity	80	3.84	6.38e-06	0.000462
GOTERM_CC_FAT	GO:0005887~integral to plasma membrane	56	2.69	6.56e-06	0.000133
GOTERM_CC_FAT	GO:0005604~basement membrane	10	0.48	7.67e-06	0.000148
GOTERM_CC_FAT	GO:0030659~cytoplasmic vesicle membrane	14	0.67	7.7e-06	0.000142
GOTERM_CC_FAT	GO:0044433~cytoplasmic vesicle part	14	0.67	7.7e-06	0.000142
KEGG_PATHWAY	dme00903:Limonene and pinene degradation	33	1.58	7.9e-06	0.000758
GOTERM_MF_FAT	GO:0017171~serine hydrolase activity	80	3.84	8.26e-06	0.000559
GOTERM_BP_FAT	GO:0007552~metamorphosis	83	3.98	9.14e-06	0.000936
GOTERM_CC_FAT	GO:0031226~intrinsic to plasma membrane	56	2.69	1.07e-05	0.000188
GOTERM_CC_FAT	GO:0030017~sarcomere	11	0.53	1.2e-05	0.000201
GOTERM_BP_FAT	GO:0007409~axonogenesis	52	2.5	1.33e-05	0.00130521
GOTERM_BP_FAT	GO:0006959~humoral immune response	28	1.34	1.95e-05	0.00184461
GOTERM_CC_FAT	GO:0044420~extracellular matrix part	10	0.48	2.15e-05	0.000345
GOTERM_BP_FAT	GO:0006928~cell motion	71	3.41	2.66e-05	0.00242209
GOTERM_BP_FAT	GO:0007444~imaginal disc development	90	4.32	2.72e-05	0.00238799
GOTERM_CC_FAT	GO:0005578~proteinaceous extracellular matrix	21	1.01	2.72e-05	0.00042
GOTERM_CC_FAT	GO:0030016~myofibril	11	0.53	2.74e-05	0.000407
GOTERM_BP_FAT	GO:0050953~sensory perception of light stimulus	25	1.2	2.75e-05	0.00232621
GOTERM_BP_FAT	GO:0035295~tube development	31	1.49	3.24e-05	0.00265552
GOTERM_BP_FAT	GO:0030036~actin cytoskeleton organization	40	1.92	3.47e-05	0.0027461
GOTERM_BP_FAT	GO:0048569~post-embryonic organ development	69	3.31	3.76e-05	0.00288665
GOTERM_BP_FAT	GO:0009886~post-embryonic morphogenesis	79	3.79	3.85e-05	0.0028672
GOTERM_BP_FAT	GO:0030029~actin filament-based process	40	1.92	4.11e-05	0.00296936
GOTERM_CC_FAT	GO:0016323~basolateral plasma membrane	14	0.67	4.42e-05	0.000631
GOTERM_BP_FAT	GO:0007507~heart development	24	1.15	5.16e-05	0.00362339
GOTERM_BP_FAT	GO:0006909~phagocytosis	50	2.4	5.22e-05	0.00356119
GOTERM_BP_FAT	GO:0051146~striated muscle cell differentiation	23	1.1	5.75e-05	0.00381833
GOTERM_BP_FAT	GO:0007218~neuropeptide signaling pathway	16	0.77	5.83e-05	0.00376726
GOTERM_BP_FAT	GO:0042692~muscle cell differentiation	25	1.2	5.9e-05	0.00371645
GOTERM_CC_FAT	GO:0030663~COPI coated vesicle membrane	8	0.38	6.09e-05	0.00084
GOTERM_CC_FAT	GO:0030126~COPI vesicle coat	8	0.38	6.09e-05	0.00084
GOTERM_BP_FAT	GO:0048707~instar larval or pupal morphogenesis	77	3.7	6.6e-05	0.00405341
GOTERM_BP_FAT	GO:0007601~visual perception	24	1.15	6.66e-05	0.00399114
GOTERM_CC_FAT	GO:0012506~vesicle membrane	14	0.67	7.31e-05	0.000973
GOTERM_BP_FAT	GO:0030182~neuron differentiation	87	4.18	0.000103	0.00600412
GOTERM_MF_FAT	GO:0008237~metallopeptidase activity	47	2.26	0.000107	0.00675556
GOTERM_BP_FAT	GO:0008037~cell recognition	19	0.91	0.000109	0.00620353
GOTERM_BP_FAT	GO:0050829~defense response to Gram-negative bacterium	14	0.67	0.000112	0.0062523
GOTERM_BP_FAT	GO:0000270~peptidoglycan metabolic process	9	0.43	0.000115	0.00624658
GOTERM_BP_FAT	GO:0009253~peptidoglycan catabolic process	9	0.43	0.000115	0.00624658
GOTERM_CC_FAT	GO:0031982~vesicle	34	1.63	0.000116	0.0014954
GOTERM_BP_FAT	GO:0006897~endocytosis	60	2.88	0.000126	0.00672266
GOTERM_BP_FAT	GO:0010324~membrane invagination	60	2.88	0.000126	0.00672266
GOTERM_CC_FAT	GO:0030137~COPI-coated vesicle	8	0.38	0.000176	0.00218406
GOTERM_MF_FAT	GO:0004222~metalloendopeptidase activity	27	1.3	0.000186	0.0110486
GOTERM_MF_FAT	GO:0015294~solute:cation symporter activity	27	1.3	0.000186	0.0110486
GOTERM_BP_FAT	GO:0048563~post-embryonic organ morphogenesis	64	3.07	0.000189	0.00986105
GOTERM_BP_FAT	GO:0007560~imaginal disc morphogenesis	64	3.07	0.000189	0.00986105
GOTERM_BP_FAT	GO:0035120~post-embryonic appendage morphogenesis	54	2.59	0.0002	0.0101855
GOTERM_BP_FAT	GO:0016044~membrane organization	70	3.36	0.000211	0.0105433
GOTERM_BP_FAT	GO:0048736~appendage development	57	2.74	0.000211	0.0103342
GOTERM_CC_FAT	GO:0031410~cytoplasmic vesicle	32	1.54	0.000214	0.00257947
GOTERM_CC_FAT	GO:0030660~Golgi-associated vesicle membrane	9	0.43	0.000216	0.00252853
GOTERM_BP_FAT	GO:0006027~glycosaminoglycan catabolic process	9	0.43	0.000234	0.0112185
GOTERM_BP_FAT	GO:0030239~myofibril assembly	9	0.43	0.000234	0.0112185
GOTERM_BP_FAT	GO:0007494~midgut development	13	0.62	0.000234	0.0110117
GOTERM_BP_FAT	GO:0035160~maintenance of epithelial integrity, open tracheal system	8	0.38	0.000238	0.01098
GOTERM_BP_FAT	GO:0001667~ameboidal cell migration	14	0.67	0.000246	0.0111577
GOTERM_BP_FAT	GO:0045137~development of primary sexual characteristics	15	0.72	0.000247	0.0110003
GOTERM_MF_FAT	GO:0042834~peptidoglycan binding	9	0.43	0.000254	0.014213
GOTERM_BP_FAT	GO:0006631~fatty acid metabolic process	19	0.91	0.000255	0.0111202
GOTERM_BP_FAT	GO:0009416~response to light stimulus	29	1.39	0.000266	0.0113968
GOTERM_BP_FAT	GO:0048737~imaginal disc-derived appendage development	56	2.69	0.00028	0.0118064
GOTERM_BP_FAT	GO:0008038~neuron recognition	18	0.86	0.000281	0.0116539
GOTERM_BP_FAT	GO:0007411~axon guidance	36	1.73	0.000298	0.0121353
GOTERM_CC_FAT	GO:0016023~cytoplasmic membrane-bounded vesicle	30	1.44	0.000326	0.00368956
GOTERM_BP_FAT	GO:0007427~epithelial cell migration, open tracheal system	13	0.62	0.000348	0.0139244
GOTERM_BP_FAT	GO:0010631~epithelial cell migration	13	0.62	0.000348	0.0139244
GOTERM_BP_FAT	GO:0048565~gut development	23	1.1	0.000388	0.0152608
GOTERM_CC_FAT	GO:0005924~cell-substrate adherens junction	10	0.48	0.000402	0.00442765
GOTERM_BP_FAT	GO:0016052~carbohydrate catabolic process	25	1.2	0.000425	0.0164796
GOTERM_MF_FAT	GO:0015293~symporter activity	27	1.3	0.000443	0.0233899
GOTERM_BP_FAT	GO:0016192~vesicle-mediated transport	81	3.89	0.000444	0.0169207
GOTERM_BP_FAT	GO:0035107~appendage morphogenesis	55	2.64	0.000459	0.017237
GOTERM_BP_FAT	GO:0006890~retrograde vesicle-mediated transport, Golgi to ER	7	0.34	0.000488	0.0180435
GOTERM_BP_FAT	GO:0010669~epithelial structure maintenance	8	0.38	0.0005	0.0182032
GOTERM_BP_FAT	GO:0022604~regulation of cell morphogenesis	32	1.54	0.000516	0.0184895
GOTERM_BP_FAT	GO:0035239~tube morphogenesis	25	1.2	0.000516	0.0182444
GOTERM_BP_FAT	GO:0009582~detection of abiotic stimulus	19	0.91	0.000547	0.0190544
GOTERM_BP_FAT	GO:0048666~neuron development	73	3.5	0.000564	0.0193678
GOTERM_BP_FAT	GO:0035114~imaginal disc-derived appendage morphogenesis	54	2.59	0.000604	0.0204384
GOTERM_CC_FAT	GO:0031988~membrane-bounded vesicle	30	1.44	0.000678	0.00724266
GOTERM_CC_FAT	GO:0030055~cell-substrate junction	10	0.48	0.000694	0.00721314
GOTERM_BP_FAT	GO:0006022~aminoglycan metabolic process	36	1.73	0.000708	0.0235996
GOTERM_BP_FAT	GO:0006633~fatty acid biosynthetic process	13	0.62	0.000717	0.0235682
GOTERM_MF_FAT	GO:0016811~hydrolase activity, acting on carbon-nitrogen (but not peptide) bonds, in linear amides	21	1.01	0.000882	0.0437527
GOTERM_BP_FAT	GO:0006911~phagocytosis, engulfment	44	2.11	0.000892	0.0288355
GOTERM_CC_FAT	GO:0030135~coated vesicle	24	1.15	0.00094	0.00950342
GOTERM_BP_FAT	GO:0030030~cell projection organization	75	3.6	0.000945	0.0301485
GOTERM_MF_FAT	GO:0008745~N-acetylmuramoyl-L-alanine amidase activity	8	0.38	0.000995	0.0469156
GOTERM_CC_FAT	GO:0030054~cell junction	36	1.73	0.00110092	0.0108431
GOTERM_BP_FAT	GO:0007517~muscle organ development	35	1.68	0.00110819	0.0348039
GOTERM_MF_FAT	GO:0015370~solute:sodium symporter activity	21	1.01	0.00110982	0.0498935
GOTERM_CC_FAT	GO:0030117~membrane coat	13	0.62	0.00112782	0.0108305
GOTERM_CC_FAT	GO:0048475~coated membrane	13	0.62	0.00112782	0.0108305
GOTERM_BP_FAT	GO:0048812~neuron projection morphogenesis	61	2.93	0.00120192	0.0372191
GOTERM_BP_FAT	GO:0001894~tissue homeostasis	9	0.43	0.00126807	0.0387415
GOTERM_BP_FAT	GO:0048871~multicellular organismal homeostasis	9	0.43	0.00126807	0.0387415
GOTERM_BP_FAT	GO:0035220~wing disc development	60	2.88	0.00128876	0.0388789
GOTERM_BP_FAT	GO:0031175~neuron projection development	61	2.93	0.00131369	0.0391371
GOTERM_BP_FAT	GO:0048732~gland development	39	1.87	0.00132656	0.0390407
GOTERM_MF_FAT	GO:0005539~glycosaminoglycan binding	10	0.48	0.00134022	0.057412
GOTERM_BP_FAT	GO:0048667~cell morphogenesis involved in neuron differentiation	61	2.93	0.00143457	0.0416566
GOTERM_BP_FAT	GO:0009583~detection of light stimulus	17	0.82	0.00146592	0.0420522
GOTERM_BP_FAT	GO:0055082~cellular chemical homeostasis	17	0.82	0.00146592	0.0420522
GOTERM_BP_FAT	GO:0005976~polysaccharide metabolic process	37	1.78	0.0014761	0.0418507
GOTERM_CC_FAT	GO:0005925~focal adhesion	8	0.38	0.00162662	0.0152097
GOTERM_BP_FAT	GO:0048870~cell motility	43	2.06	0.0016586	0.0463733
GOTERM_BP_FAT	GO:0015674~di-, tri-valent inorganic cation transport	14	0.67	0.00167064	0.0461782
GOTERM_BP_FAT	GO:0030001~metal ion transport	39	1.87	0.0016805	0.0459289
GOTERM_BP_FAT	GO:0009309~amine biosynthetic process	16	0.77	0.00168577	0.045564
GOTERM_BP_FAT	GO:0048878~chemical homeostasis	20	0.96	0.00173494	0.0463541
GOTERM_BP_FAT	GO:0016045~detection of bacterium	5	0.24	0.00186298	0.0491594
GOTERM_BP_FAT	GO:0009595~detection of biotic stimulus	5	0.24	0.00186298	0.0491594
GOTERM_BP_FAT	GO:0000904~cell morphogenesis involved in differentiation	63	3.02	0.00190665	0.0497505
GOTERM_BP_FAT	GO:0007431~salivary gland development	34	1.63	0.00195032	0.0503288
GOTERM_BP_FAT	GO:0035272~exocrine system development	34	1.63	0.00195032	0.0503288
GOTERM_BP_FAT	GO:0008406~gonad development	12	0.58	0.00199599	0.0509442
GOTERM_BP_FAT	GO:0048608~reproductive structure development	12	0.58	0.00199599	0.0509442
GOTERM_BP_FAT	GO:0006032~chitin catabolic process	9	0.43	0.00199827	0.0504779
GOTERM_BP_FAT	GO:0042060~wound healing	9	0.43	0.00199827	0.0504779
GOTERM_BP_FAT	GO:0042430~indole and derivative metabolic process	7	0.34	0.00207497	0.0518345
GOTERM_BP_FAT	GO:0042434~indole derivative metabolic process	7	0.34	0.00207497	0.0518345
GOTERM_BP_FAT	GO:0050832~defense response to fungus	11	0.53	0.00210109	0.0519437
GOTERM_BP_FAT	GO:0050962~detection of light stimulus involved in sensory perception	10	0.48	0.00212028	0.0518854
GOTERM_BP_FAT	GO:0008355~olfactory learning	16	0.77	0.00213318	0.0516797
GOTERM_BP_FAT	GO:0042063~gliogenesis	16	0.77	0.00213318	0.0516797
GOTERM_BP_FAT	GO:0009314~response to radiation	29	1.39	0.00213811	0.0512916
GOTERM_BP_FAT	GO:0007611~learning or memory	22	1.06	0.00214471	0.0509498
GOTERM_BP_FAT	GO:0000902~cell morphogenesis	86	4.13	0.00215231	0.0506375
GOTERM_BP_FAT	GO:0006811~ion transport	70	3.36	0.00218131	0.0508175
KEGG_PATHWAY	dme00520:Amino sugar and nucleotide sugar metabolism	19	0.91	0.00218569	0.0997005
GOTERM_BP_FAT	GO:0042592~homeostatic process	38	1.82	0.00251177	0.0577528
GOTERM_BP_FAT	GO:0007015~actin filament organization	23	1.1	0.00252271	0.0574611
KEGG_PATHWAY	dme04512:ECM-receptor interaction	6	0.29	0.00255207	0.0785168
GOTERM_MF_FAT	GO:0005516~calmodulin binding	15	0.72	0.00256479	0.102823
GOTERM_CC_FAT	GO:0005865~striated muscle thin filament	5	0.24	0.00262117	0.0238329
GOTERM_CC_FAT	GO:0005798~Golgi-associated vesicle	10	0.48	0.00269253	0.0239122
GOTERM_BP_FAT	GO:0048858~cell projection morphogenesis	65	3.12	0.00289266	0.0650189
GOTERM_BP_FAT	GO:0043473~pigmentation	19	0.91	0.00300957	0.0669498
GOTERM_BP_FAT	GO:0035277~spiracle morphogenesis, open tracheal system	9	0.43	0.00302264	0.0666298
GOTERM_BP_FAT	GO:0009072~aromatic amino acid family metabolic process	9	0.43	0.00302264	0.0666298
GOTERM_BP_FAT	GO:0009611~response to wounding	10	0.48	0.00304609	0.0665347
GOTERM_BP_FAT	GO:0007602~phototransduction	15	0.72	0.00310831	0.067253
GOTERM_MF_FAT	GO:0030247~polysaccharide binding	33	1.58	0.00322949	0.122958
GOTERM_MF_FAT	GO:0001871~pattern binding	33	1.58	0.00322949	0.122958
KEGG_PATHWAY	dme04142:Lysosome	27	1.3	0.00343761	0.0793218
GOTERM_MF_FAT	GO:0015296~anion:cation symporter activity	14	0.67	0.00347868	0.127075
GOTERM_BP_FAT	GO:0006812~cation transport	53	2.54	0.00356581	0.0761147
GOTERM_BP_FAT	GO:0008592~regulation of Toll signaling pathway	7	0.34	0.00364971	0.0771697
GOTERM_BP_FAT	GO:0007476~imaginal disc-derived wing morphogenesis	47	2.26	0.0038159	0.0798611
GOTERM_BP_FAT	GO:0009620~response to fungus	11	0.53	0.00396086	0.0820762
GOTERM_BP_FAT	GO:0051674~localization of cell	43	2.06	0.00416692	0.0854491
GOTERM_BP_FAT	GO:0009636~response to toxin	10	0.48	0.00426314	0.0866181
GOTERM_BP_FAT	GO:0009069~serine family amino acid metabolic process	8	0.38	0.00427592	0.0861571
GOTERM_BP_FAT	GO:0048066~pigmentation during development	18	0.86	0.00430469	0.0860099
GOTERM_BP_FAT	GO:0050808~synapse organization	14	0.67	0.00453617	0.0897048
GOTERM_BP_FAT	GO:0007472~wing disc morphogenesis	47	2.26	0.00457286	0.0896796
GOTERM_MF_FAT	GO:0015145~monosaccharide transmembrane transporter activity	10	0.48	0.00458516	0.158521
GOTERM_CC_FAT	GO:0005783~endoplasmic reticulum	62	2.98	0.00463898	0.0399704
GOTERM_BP_FAT	GO:0016477~cell migration	39	1.87	0.00495125	0.0959872
GOTERM_BP_FAT	GO:0008360~regulation of cell shape	25	1.2	0.00503286	0.0967342
GOTERM_BP_FAT	GO:0019748~secondary metabolic process	20	0.96	0.00507531	0.0967579
KEGG_PATHWAY	dme00983:Drug metabolism	20	0.96	0.00522425	0.0956769
GOTERM_BP_FAT	GO:0008652~cellular amino acid biosynthetic process	11	0.53	0.00528281	0.0997492
GOTERM_CC_FAT	GO:0009898~internal side of plasma membrane	15	0.72	0.00555528	0.0466611
GOTERM_BP_FAT	GO:0009584~detection of visible light	10	0.48	0.00582825	0.108666
GOTERM_BP_FAT	GO:0003012~muscle system process	7	0.34	0.00596367	0.110221
GOTERM_BP_FAT	GO:0031589~cell-substrate adhesion	7	0.34	0.00596367	0.110221
GOTERM_BP_FAT	GO:0007160~cell-matrix adhesion	7	0.34	0.00596367	0.110221
GOTERM_BP_FAT	GO:0006936~muscle contraction	7	0.34	0.00596367	0.110221
GOTERM_BP_FAT	GO:0008586~imaginal disc-derived wing vein morphogenesis	12	0.58	0.00606579	0.111173
GOTERM_MF_FAT	GO:0004568~chitinase activity	9	0.43	0.00607032	0.197884
GOTERM_BP_FAT	GO:0007426~tracheal outgrowth, open tracheal system	9	0.43	0.00624693	0.113465
GOTERM_BP_FAT	GO:0050908~detection of light stimulus involved in visual perception	9	0.43	0.00624693	0.113465
GOTERM_BP_FAT	GO:0032990~cell part morphogenesis	65	3.12	0.00646263	0.116303
GOTERM_MF_FAT	GO:0005044~scavenger receptor activity	10	0.48	0.0064804	0.20334
GOTERM_MF_FAT	GO:0051119~sugar transmembrane transporter activity	11	0.53	0.00656438	0.199571
GOTERM_BP_FAT	GO:0051606~detection of stimulus	25	1.2	0.00658333	0.117493
GOTERM_CC_FAT	GO:0019897~extrinsic to plasma membrane	13	0.62	0.0066191	0.0542032
GOTERM_BP_FAT	GO:0010033~response to organic substance	29	1.39	0.00678192	0.119961
KEGG_PATHWAY	dme00052:Galactose metabolism	12	0.58	0.00732605	0.110991
GOTERM_BP_FAT	GO:0016337~cell-cell adhesion	17	0.82	0.00734888	0.128433
GOTERM_BP_FAT	GO:0009628~response to abiotic stimulus	45	2.16	0.00747061	0.129508
GOTERM_BP_FAT	GO:0006576~biogenic amine metabolic process	12	0.58	0.00772487	0.132696
GOTERM_BP_FAT	GO:0007519~skeletal muscle tissue development	12	0.58	0.00772487	0.132696
GOTERM_BP_FAT	GO:0007612~learning	16	0.77	0.00879331	0.148659
GOTERM_BP_FAT	GO:0048747~muscle fiber development	11	0.53	0.00893902	0.149914
GOTERM_CC_FAT	GO:0043190~ATP-binding cassette (ABC) transporter complex	14	0.67	0.00956194	0.0758749
GOTERM_BP_FAT	GO:0007169~transmembrane receptor protein tyrosine kinase signaling pathway	26	1.25	0.0102433	0.168796
GOTERM_BP_FAT	GO:0006826~iron ion transport	5	0.24	0.0102499	0.16778
GOTERM_BP_FAT	GO:0032989~cellular component morphogenesis	94	4.51	0.0103754	0.168548
GOTERM_BP_FAT	GO:0006964~positive regulation of biosynthetic process of antibacterial peptides active against Gram-negative bacteria	4	0.19	0.0105014	0.169311
GOTERM_BP_FAT	GO:0051346~negative regulation of hydrolase activity	4	0.19	0.0105014	0.169311
GOTERM_BP_FAT	GO:0002813~regulation of biosynthetic process of antibacterial peptides active against Gram-negative bacteria	4	0.19	0.0105014	0.169311
GOTERM_MF_FAT	GO:0030246~carbohydrate binding	44	2.11	0.0107203	0.297108
GOTERM_MF_FAT	GO:0005184~neuropeptide hormone activity	12	0.58	0.0108375	0.291984
GOTERM_MF_FAT	GO:0005200~structural constituent of cytoskeleton	14	0.67	0.0114998	0.299111
GOTERM_MF_FAT	GO:0016620~oxidoreductase activity, acting on the aldehyde or oxo group of donors, NAD or NADP as acceptor	8	0.38	0.0117097	0.296218
GOTERM_BP_FAT	GO:0045165~cell fate commitment	47	2.26	0.0123242	0.19455
GOTERM_BP_FAT	GO:0007603~phototransduction, visible light	8	0.38	0.012757	0.199424
GOTERM_BP_FAT	GO:0046660~female sex differentiation	8	0.38	0.012757	0.199424
GOTERM_BP_FAT	GO:0007167~enzyme linked receptor protein signaling pathway	32	1.54	0.0130695	0.202533
GOTERM_BP_FAT	GO:0006582~melanin metabolic process	6	0.29	0.0130912	0.201579
GOTERM_BP_FAT	GO:0035216~haltere disc development	6	0.29	0.0130912	0.201579
GOTERM_BP_FAT	GO:0008154~actin polymerization or depolymerization	6	0.29	0.0130912	0.201579
GOTERM_BP_FAT	GO:0030203~glycosaminoglycan metabolic process	10	0.48	0.0132215	0.202127
GOTERM_BP_FAT	GO:0035023~regulation of Rho protein signal transduction	10	0.48	0.0132215	0.202127
GOTERM_BP_FAT	GO:0007398~ectoderm development	18	0.86	0.0135996	0.206035
GOTERM_BP_FAT	GO:0035222~wing disc pattern formation	18	0.86	0.0135996	0.206035
GOTERM_MF_FAT	GO:0005509~calcium ion binding	53	2.54	0.0136482	0.328425
GOTERM_MF_FAT	GO:0005088~Ras guanyl-nucleotide exchange factor activity	12	0.58	0.0137604	0.32313
GOTERM_CC_FAT	GO:0070160~occluding junction	10	0.48	0.0137657	0.10548
GOTERM_CC_FAT	GO:0016459~myosin complex	10	0.48	0.0137657	0.10548
GOTERM_BP_FAT	GO:0007391~dorsal closure	23	1.1	0.0137816	0.20724
GOTERM_CC_FAT	GO:0008305~integrin complex	5	0.24	0.0140893	0.105758
GOTERM_CC_FAT	GO:0016460~myosin II complex	5	0.24	0.0140893	0.105758
GOTERM_BP_FAT	GO:0046578~regulation of Ras protein signal transduction	20	0.96	0.0142997	0.2129
GOTERM_BP_FAT	GO:0031032~actomyosin structure organization	12	0.58	0.0148579	0.218973
GOTERM_BP_FAT	GO:0009719~response to endogenous stimulus	13	0.62	0.0150979	0.220805
GOTERM_BP_FAT	GO:0009725~response to hormone stimulus	13	0.62	0.0150979	0.220805
GOTERM_BP_FAT	GO:0060249~anatomical structure homeostasis	13	0.62	0.0150979	0.220805
GOTERM_MF_FAT	GO:0008368~Gram-negative bacterial binding	5	0.24	0.0152116	0.343009
GOTERM_BP_FAT	GO:0043062~extracellular structure organization	18	0.86	0.0157089	0.227367
KEGG_PATHWAY	dme00982:Drug metabolism	20	0.96	0.0157386	0.195521
GOTERM_MF_FAT	GO:0005089~Rho guanyl-nucleotide exchange factor activity	10	0.48	0.015812	0.346428
GOTERM_BP_FAT	GO:0050877~neurological system process	97	4.66	0.0162414	0.232803
GOTERM_BP_FAT	GO:0048589~developmental growth	20	0.96	0.0163123	0.232364
GOTERM_MF_FAT	GO:0008509~anion transmembrane transporter activity	24	1.15	0.0167518	0.355472
GOTERM_BP_FAT	GO:0006665~sphingolipid metabolic process	8	0.38	0.0172499	0.242669
GOTERM_BP_FAT	GO:0006030~chitin metabolic process	26	1.25	0.017868	0.248848
GOTERM_BP_FAT	GO:0007623~circadian rhythm	14	0.67	0.0179126	0.248008
GOTERM_BP_FAT	GO:0042330~taxis	13	0.62	0.01813	0.249249
GOTERM_BP_FAT	GO:0006873~cellular ion homeostasis	13	0.62	0.01813	0.249249
GOTERM_BP_FAT	GO:0006206~pyrimidine base metabolic process	5	0.24	0.0181936	0.248644
GOTERM_BP_FAT	GO:0014070~response to organic cyclic substance	7	0.34	0.0190088	0.256903
GOTERM_BP_FAT	GO:0009112~nucleobase metabolic process	7	0.34	0.0190088	0.256903
GOTERM_BP_FAT	GO:0030155~regulation of cell adhesion	7	0.34	0.0190088	0.256903
GOTERM_BP_FAT	GO:0043279~response to alkaloid	7	0.34	0.0190088	0.256903
GOTERM_BP_FAT	GO:0007413~axonal fasciculation	7	0.34	0.0190088	0.256903
GOTERM_BP_FAT	GO:0009586~rhodopsin mediated phototransduction	7	0.34	0.0190088	0.256903
GOTERM_BP_FAT	GO:0046545~development of primary female sexual characteristics	7	0.34	0.0190088	0.256903
GOTERM_BP_FAT	GO:0048598~embryonic morphogenesis	45	2.16	0.0191761	0.257473
GOTERM_BP_FAT	GO:0007548~sex differentiation	16	0.77	0.0197411	0.262619
GOTERM_CC_FAT	GO:0042995~cell projection	27	1.3	0.0198127	0.143147
GOTERM_BP_FAT	GO:0007157~heterophilic cell adhesion	6	0.29	0.0198352	0.262307
GOTERM_BP_FAT	GO:0046661~male sex differentiation	6	0.29	0.0198352	0.262307
GOTERM_BP_FAT	GO:0048588~developmental cell growth	10	0.48	0.021023	0.274331
GOTERM_BP_FAT	GO:0050801~ion homeostasis	14	0.67	0.0211278	0.274078
GOTERM_BP_FAT	GO:0048511~rhythmic process	14	0.67	0.0211278	0.274078
KEGG_PATHWAY	dme00770:Pantothenate and CoA biosynthesis	5	0.24	0.0212741	0.227439
KEGG_PATHWAY	dme00260:Glycine, serine and threonine metabolism	10	0.48	0.0214982	0.206908
GOTERM_BP_FAT	GO:0042440~pigment metabolic process	17	0.82	0.0217613	0.279654
GOTERM_MF_FAT	GO:0017022~myosin binding	9	0.43	0.0218	0.428072
GOTERM_MF_FAT	GO:0015082~di-, tri-valent inorganic cation transmembrane transporter activity	9	0.43	0.0218	0.428072
GOTERM_BP_FAT	GO:0006865~amino acid transport	12	0.58	0.0218154	0.27882
GOTERM_BP_FAT	GO:0014706~striated muscle tissue development	12	0.58	0.0218154	0.27882
GOTERM_MF_FAT	GO:0004558~alpha-glucosidase activity	7	0.34	0.0226128	0.432022
GOTERM_MF_FAT	GO:0015926~glucosidase activity	8	0.38	0.0226882	0.425392
GOTERM_BP_FAT	GO:0035149~lumen formation, open tracheal system	4	0.19	0.0234589	0.295087
GOTERM_BP_FAT	GO:0001706~endoderm formation	4	0.19	0.0234589	0.295087
GOTERM_BP_FAT	GO:0006081~cellular aldehyde metabolic process	4	0.19	0.0234589	0.295087
GOTERM_BP_FAT	GO:0060429~epithelium development	46	2.21	0.0236138	0.295257
GOTERM_BP_FAT	GO:0035218~leg disc development	14	0.67	0.0247548	0.305714
GOTERM_BP_FAT	GO:0030003~cellular cation homeostasis	9	0.43	0.0249076	0.305798
GOTERM_BP_FAT	GO:0044242~cellular lipid catabolic process	9	0.43	0.0249076	0.305798
GOTERM_MF_FAT	GO:0048037~cofactor binding	41	1.97	0.0254867	0.455999
GOTERM_BP_FAT	GO:0035050~embryonic heart tube development	7	0.34	0.0258964	0.314395
GOTERM_BP_FAT	GO:0044270~nitrogen compound catabolic process	7	0.34	0.0258964	0.314395
GOTERM_BP_FAT	GO:0060537~muscle tissue development	12	0.58	0.0260742	0.31468
GOTERM_BP_FAT	GO:0042048~olfactory behavior	22	1.06	0.0260922	0.313362
GOTERM_BP_FAT	GO:0009310~amine catabolic process	11	0.53	0.0262753	0.313704
GOTERM_BP_FAT	GO:0002009~morphogenesis of an epithelium	44	2.11	0.0272988	0.322319
GOTERM_BP_FAT	GO:0051960~regulation of nervous system development	21	1.01	0.0279243	0.326899
GOTERM_BP_FAT	GO:0002164~larval development	17	0.82	0.0283926	0.329894
GOTERM_BP_FAT	GO:0007492~endoderm development	5	0.24	0.0290857	0.334977
GOTERM_BP_FAT	GO:0006586~indolalkylamine metabolic process	5	0.24	0.0290857	0.334977
GOTERM_BP_FAT	GO:0050878~regulation of body fluid levels	5	0.24	0.0290857	0.334977
GOTERM_CC_FAT	GO:0030864~cortical actin cytoskeleton	4	0.19	0.0299288	0.205449
GOTERM_CC_FAT	GO:0009288~flagellin-based flagellum	4	0.19	0.0299288	0.205449
GOTERM_CC_FAT	GO:0005859~muscle myosin complex	4	0.19	0.0299288	0.205449
GOTERM_MF_FAT	GO:0008144~drug binding	8	0.38	0.030209	0.506835
GOTERM_MF_FAT	GO:0008307~structural constituent of muscle	6	0.29	0.03086	0.50655
GOTERM_BP_FAT	GO:0015837~amine transport	12	0.58	0.0309029	0.350401
GOTERM_BP_FAT	GO:0022404~molting cycle process	9	0.43	0.0310814	0.350479
GOTERM_BP_FAT	GO:0045475~locomotor rhythm	9	0.43	0.0310814	0.350479
GOTERM_BP_FAT	GO:0007265~Ras protein signal transduction	9	0.43	0.0310814	0.350479
GOTERM_BP_FAT	GO:0043297~apical junction assembly	9	0.43	0.0310814	0.350479
GOTERM_BP_FAT	GO:0051240~positive regulation of multicellular organismal process	9	0.43	0.0310814	0.350479
GOTERM_MF_FAT	GO:0033293~monocarboxylic acid binding	7	0.34	0.0313976	0.505007
GOTERM_BP_FAT	GO:0022612~gland morphogenesis	25	1.2	0.031626	0.353885
GOTERM_BP_FAT	GO:0007435~salivary gland morphogenesis	25	1.2	0.031626	0.353885
GOTERM_MF_FAT	GO:0008367~bacterial binding	4	0.19	0.0317204	0.501145
GOTERM_CC_FAT	GO:0016028~rhabdomere	9	0.43	0.0319278	0.214055
GOTERM_BP_FAT	GO:0016331~morphogenesis of embryonic epithelium	26	1.25	0.032259	0.358031
GOTERM_BP_FAT	GO:0002808~regulation of antibacterial peptide biosynthetic process	7	0.34	0.0342593	0.374127
GOTERM_BP_FAT	GO:0017085~response to insecticide	7	0.34	0.0342593	0.374127
GOTERM_BP_FAT	GO:0002786~regulation of antibacterial peptide production	7	0.34	0.0342593	0.374127
GOTERM_BP_FAT	GO:0006963~positive regulation of antibacterial peptide biosynthetic process	7	0.34	0.0342593	0.374127
GOTERM_BP_FAT	GO:0048729~tissue morphogenesis	47	2.26	0.0346617	0.376018
GOTERM_BP_FAT	GO:0007610~behavior	76	3.65	0.03485	0.376046
GOTERM_CC_FAT	GO:0005918~septate junction	8	0.38	0.0353164	0.230382
GOTERM_MF_FAT	GO:0005179~hormone activity	15	0.72	0.0355281	0.534288
GOTERM_BP_FAT	GO:0048193~Golgi vesicle transport	12	0.58	0.0363359	0.387079
GOTERM_BP_FAT	GO:0006643~membrane lipid metabolic process	8	0.38	0.0371333	0.392128
GOTERM_BP_FAT	GO:0035150~regulation of tube size	8	0.38	0.0371333	0.392128
GOTERM_BP_FAT	GO:0040007~growth	24	1.15	0.0374157	0.392852
GOTERM_BP_FAT	GO:0055080~cation homeostasis	10	0.48	0.0382054	0.397715
GOTERM_BP_FAT	GO:0010876~lipid localization	10	0.48	0.0382054	0.397715
GOTERM_BP_FAT	GO:0048634~regulation of muscle development	10	0.48	0.0382054	0.397715
GOTERM_BP_FAT	GO:0035215~genital disc development	9	0.43	0.0382253	0.396268
GOTERM_CC_FAT	GO:0016027~inaD signaling complex	5	0.24	0.0390844	0.247976
GOTERM_BP_FAT	GO:0034656~nucleobase, nucleoside and nucleotide catabolic process	6	0.29	0.0392372	0.402822
GOTERM_BP_FAT	GO:0034655~nucleobase, nucleoside, nucleotide and nucleic acid catabolic process	6	0.29	0.0392372	0.402822
GOTERM_MF_FAT	GO:0016676~oxidoreductase activity, acting on heme group of donors, oxygen as acceptor	8	0.38	0.0392389	0.563237
GOTERM_MF_FAT	GO:0015002~heme-copper terminal oxidase activity	8	0.38	0.0392389	0.563237
GOTERM_MF_FAT	GO:0004129~cytochrome-c oxidase activity	8	0.38	0.0392389	0.563237
GOTERM_MF_FAT	GO:0016675~oxidoreductase activity, acting on heme group of donors	8	0.38	0.0392389	0.563237
GOTERM_CC_FAT	GO:0016327~apicolateral plasma membrane	13	0.62	0.0399356	0.248756
GOTERM_CC_FAT	GO:0030424~axon	9	0.43	0.0399998	0.245258
GOTERM_MF_FAT	GO:0008083~growth factor activity	10	0.48	0.0400029	0.563047
GOTERM_BP_FAT	GO:0019725~cellular homeostasis	24	1.15	0.0410404	0.415457
GOTERM_MF_FAT	GO:0008289~lipid binding	28	1.34	0.0414664	0.569165
GOTERM_MF_FAT	GO:0016229~steroid dehydrogenase activity	5	0.24	0.041938	0.566314
GOTERM_MF_FAT	GO:0008514~organic anion transmembrane transporter activity	5	0.24	0.041938	0.566314
GOTERM_MF_FAT	GO:0005245~voltage-gated calcium channel activity	5	0.24	0.041938	0.566314
GOTERM_BP_FAT	GO:0042435~indole derivative biosynthetic process	4	0.19	0.0419647	0.420989
GOTERM_BP_FAT	GO:0014866~skeletal myofibril assembly	4	0.19	0.0419647	0.420989
GOTERM_BP_FAT	GO:0045752~positive regulation of Toll signaling pathway	4	0.19	0.0419647	0.420989
GOTERM_BP_FAT	GO:0001539~ciliary or flagellar motility	4	0.19	0.0419647	0.420989
GOTERM_BP_FAT	GO:0051056~regulation of small GTPase mediated signal transduction	21	1.01	0.0424612	0.42316
GOTERM_BP_FAT	GO:0042044~fluid transport	5	0.24	0.043087	0.426282
GOTERM_BP_FAT	GO:0007482~haltere development	5	0.24	0.043087	0.426282
GOTERM_BP_FAT	GO:0007229~integrin-mediated signaling pathway	5	0.24	0.043087	0.426282
GOTERM_BP_FAT	GO:0007414~axonal defasciculation	5	0.24	0.043087	0.426282
GOTERM_BP_FAT	GO:0046546~development of primary male sexual characteristics	5	0.24	0.043087	0.426282
GOTERM_MF_FAT	GO:0005504~fatty acid binding	6	0.29	0.0437011	0.574679
GOTERM_BP_FAT	GO:0035162~embryonic hemopoiesis	7	0.34	0.0441834	0.432873
GOTERM_MF_FAT	GO:0008238~exopeptidase activity	25	1.2	0.0450827	0.579465
GOTERM_BP_FAT	GO:0019226~transmission of nerve impulse	38	1.82	0.0452262	0.438938
KEGG_PATHWAY	dme00980:Metabolism of xenobiotics by cytochrome P450	18	0.86	0.0459122	0.363134
GOTERM_BP_FAT	GO:0002784~regulation of antimicrobial peptide production	8	0.38	0.0461551	0.444061
GOTERM_BP_FAT	GO:0002805~regulation of antimicrobial peptide biosynthetic process	8	0.38	0.0461551	0.444061
GOTERM_BP_FAT	GO:0002807~positive regulation of antimicrobial peptide biosynthetic process	8	0.38	0.0461551	0.444061
GOTERM_BP_FAT	GO:0002700~regulation of production of molecular mediator of immune response	8	0.38	0.0461551	0.444061
GOTERM_BP_FAT	GO:0002697~regulation of immune effector process	8	0.38	0.0461551	0.444061
GOTERM_CC_FAT	GO:0000139~Golgi membrane	12	0.58	0.0461597	0.273876
GOTERM_CC_FAT	GO:0005911~cell-cell junction	15	0.72	0.0463057	0.270602
GOTERM_BP_FAT	GO:0007043~cell-cell junction assembly	9	0.43	0.0463896	0.444111
GOTERM_BP_FAT	GO:0050906~detection of stimulus involved in sensory perception	13	0.62	0.0465332	0.443508
GOTERM_BP_FAT	GO:0048190~wing disc dorsal/ventral pattern formation	13	0.62	0.0465332	0.443508
GOTERM_CC_FAT	GO:0044431~Golgi apparatus part	20	0.96	0.0467691	0.269018
GOTERM_BP_FAT	GO:0016054~organic acid catabolic process	12	0.58	0.0491367	0.460251
GOTERM_BP_FAT	GO:0046395~carboxylic acid catabolic process	12	0.58	0.0491367	0.460251
GOTERM_BP_FAT	GO:0060284~regulation of cell development	27	1.3	0.0500727	0.465055
GOTERM_CC_FAT	GO:0045277~respiratory chain complex IV	7	0.34	0.0501606	0.281848
GOTERM_CC_FAT	GO:0005751~mitochondrial respiratory chain complex IV	7	0.34	0.0501606	0.281848
KEGG_PATHWAY	dme00500:Starch and sucrose metabolism	17	0.82	0.0502567	0.362378
GOTERM_BP_FAT	GO:0007447~imaginal disc pattern formation	21	1.01	0.0515047	0.473126
GOTERM_BP_FAT	GO:0007622~rhythmic behavior	11	0.53	0.051631	0.472316
GOTERM_BP_FAT	GO:0006123~mitochondrial electron transport, cytochrome c to oxygen	6	0.29	0.0521138	0.473893
GOTERM_BP_FAT	GO:0007632~visual behavior	6	0.29	0.0521138	0.473893
GOTERM_BP_FAT	GO:0008016~regulation of heart contraction	6	0.29	0.0521138	0.473893
GOTERM_BP_FAT	GO:0016199~axon midline choice point recognition	6	0.29	0.0521138	0.473893
GOTERM_CC_FAT	GO:0016328~lateral plasma membrane	4	0.19	0.0529697	0.291347
GOTERM_CC_FAT	GO:0030863~cortical cytoskeleton	4	0.19	0.0529697	0.291347
GOTERM_BP_FAT	GO:0046552~photoreceptor cell fate commitment	13	0.62	0.0532342	0.479651
GOTERM_BP_FAT	GO:0007267~cell-cell signaling	40	1.92	0.0537933	0.481658
GOTERM_CC_FAT	GO:0005912~adherens junction	13	0.62	0.0540708	0.292542
GOTERM_BP_FAT	GO:0019318~hexose metabolic process	19	0.91	0.0544611	0.484341
GOTERM_MF_FAT	GO:0005083~small GTPase regulator activity	25	1.2	0.0545323	0.644357
GOTERM_BP_FAT	GO:0006816~calcium ion transport	9	0.43	0.0556139	0.49008
GOTERM_BP_FAT	GO:0034329~cell junction assembly	9	0.43	0.0556139	0.49008
GOTERM_BP_FAT	GO:0016202~regulation of striated muscle tissue development	9	0.43	0.0556139	0.49008
GOTERM_BP_FAT	GO:0035151~regulation of tube size, open tracheal system	7	0.34	0.0557264	0.489155
GOTERM_BP_FAT	GO:0035051~cardiac cell differentiation	7	0.34	0.0557264	0.489155
GOTERM_BP_FAT	GO:0046351~disaccharide biosynthetic process	3	0.14	0.0557445	0.487641
GOTERM_BP_FAT	GO:0048071~sex-specific pigmentation	3	0.14	0.0557445	0.487641
GOTERM_BP_FAT	GO:0016138~glycoside biosynthetic process	3	0.14	0.0557445	0.487641
GOTERM_BP_FAT	GO:0006591~ornithine metabolic process	3	0.14	0.0557445	0.487641
GOTERM_BP_FAT	GO:0006012~galactose metabolic process	3	0.14	0.0557445	0.487641
GOTERM_BP_FAT	GO:0006862~nucleotide transport	3	0.14	0.0557445	0.487641
GOTERM_BP_FAT	GO:0005992~trehalose biosynthetic process	3	0.14	0.0557445	0.487641
GOTERM_BP_FAT	GO:0016204~determination of muscle attachment site	3	0.14	0.0557445	0.487641
GOTERM_MF_FAT	GO:0050809~diazepam binding	4	0.19	0.0559807	0.647649
GOTERM_MF_FAT	GO:0008329~pattern recognition receptor activity	4	0.19	0.0559807	0.647649
GOTERM_MF_FAT	GO:0008199~ferric iron binding	4	0.19	0.0559807	0.647649
GOTERM_BP_FAT	GO:0007626~locomotory behavior	35	1.68	0.0563977	0.490132
GOTERM_BP_FAT	GO:0007439~ectodermal gut development	12	0.58	0.0565563	0.48951
GOTERM_BP_FAT	GO:0048567~ectodermal gut morphogenesis	12	0.58	0.0565563	0.48951
GOTERM_BP_FAT	GO:0007450~dorsal/ventral pattern formation, imaginal disc	14	0.67	0.0566053	0.488209
GOTERM_BP_FAT	GO:0042127~regulation of cell proliferation	14	0.67	0.0566053	0.488209
GOTERM_CC_FAT	GO:0034703~cation channel complex	9	0.43	0.0599488	0.315301
GOTERM_BP_FAT	GO:0008585~female gonad development	5	0.24	0.0602275	0.508719
GOTERM_MF_FAT	GO:0004364~glutathione transferase activity	11	0.53	0.0605506	0.670821
GOTERM_MF_FAT	GO:0000062~acyl-CoA binding	5	0.24	0.0612569	0.668837
GOTERM_MF_FAT	GO:0016717~oxidoreductase activity, acting on paired donors, with oxidation of a pair of donors resulting in the reduction of molecular oxygen to two molecules of water	5	0.24	0.0612569	0.668837
GOTERM_MF_FAT	GO:0005328~neurotransmitter:sodium symporter activity	8	0.38	0.0621416	0.667999
GOTERM_CC_FAT	GO:0070161~anchoring junction	13	0.62	0.062266	0.321413
GOTERM_BP_FAT	GO:0007635~chemosensory behavior	23	1.1	0.0628372	0.522466
GOTERM_BP_FAT	GO:0007173~epidermal growth factor receptor signaling pathway	10	0.48	0.0630676	0.52217
GOTERM_BP_FAT	GO:0048547~gut morphogenesis	12	0.58	0.0646828	0.529794
GOTERM_BP_FAT	GO:0042706~eye photoreceptor cell fate commitment	12	0.58	0.0646828	0.529794
GOTERM_BP_FAT	GO:0001752~compound eye photoreceptor fate commitment	12	0.58	0.0646828	0.529794
GOTERM_BP_FAT	GO:0006879~cellular iron ion homeostasis	4	0.19	0.0657509	0.534187
GOTERM_BP_FAT	GO:0030041~actin filament polymerization	4	0.19	0.0657509	0.534187
GOTERM_BP_FAT	GO:0042049~cellular acyl-CoA homeostasis	4	0.19	0.0657509	0.534187
GOTERM_BP_FAT	GO:0045214~sarcomere organization	4	0.19	0.0657509	0.534187
GOTERM_BP_FAT	GO:0055072~iron ion homeostasis	4	0.19	0.0657509	0.534187
GOTERM_CC_FAT	GO:0008091~spectrin	3	0.14	0.0659179	0.332989
GOTERM_BP_FAT	GO:0007478~leg disc morphogenesis	9	0.43	0.0659261	0.533546
GOTERM_BP_FAT	GO:0007274~neuromuscular synaptic transmission	6	0.29	0.0671616	0.538779
GOTERM_BP_FAT	GO:0001709~cell fate determination	26	1.25	0.068243	0.54308
GOTERM_BP_FAT	GO:0016271~tissue death	16	0.77	0.0684843	0.54278
GOTERM_BP_FAT	GO:0007559~histolysis	16	0.77	0.0684843	0.54278
GOTERM_BP_FAT	GO:0046942~carboxylic acid transport	13	0.62	0.0685204	0.541376
GOTERM_BP_FAT	GO:0010647~positive regulation of cell communication	13	0.62	0.0685204	0.541376
GOTERM_BP_FAT	GO:0015849~organic acid transport	13	0.62	0.0685204	0.541376
GOTERM_MF_FAT	GO:0005371~tricarboxylate secondary active transmembrane transporter activity	3	0.14	0.0685856	0.699035
GOTERM_MF_FAT	GO:0015347~sodium-independent organic anion transmembrane transporter activity	3	0.14	0.0685856	0.699035
GOTERM_BP_FAT	GO:0048568~embryonic organ development	7	0.34	0.0689163	0.541918
GOTERM_BP_FAT	GO:0030005~cellular di-, tri-valent inorganic cation homeostasis	7	0.34	0.0689163	0.541918
GOTERM_BP_FAT	GO:0046700~heterocycle catabolic process	7	0.34	0.0689163	0.541918
GOTERM_BP_FAT	GO:0010001~glial cell differentiation	7	0.34	0.0689163	0.541918
GOTERM_BP_FAT	GO:0007442~hindgut morphogenesis	11	0.53	0.0689289	0.5404
GOTERM_BP_FAT	GO:0001763~morphogenesis of a branching structure	11	0.53	0.0689289	0.5404
GOTERM_MF_FAT	GO:0046915~transition metal ion transmembrane transporter activity	7	0.34	0.0697988	0.699631
GOTERM_MF_FAT	GO:0015149~hexose transmembrane transporter activity	7	0.34	0.0697988	0.699631
GOTERM_BP_FAT	GO:0007166~cell surface receptor linked signal transduction	104	4.99	0.0708443	0.549002
GOTERM_MF_FAT	GO:0015103~inorganic anion transmembrane transporter activity	11	0.53	0.0708898	0.699569
GOTERM_MF_FAT	GO:0015171~amino acid transmembrane transporter activity	13	0.62	0.0713813	0.696376
GOTERM_CC_FAT	GO:0005794~Golgi apparatus	34	1.63	0.0718335	0.353363
GOTERM_BP_FAT	GO:0007422~peripheral nervous system development	19	0.91	0.072359	0.555321
GOTERM_CC_FAT	GO:0043235~receptor complex	10	0.48	0.0730329	0.353972
GOTERM_BP_FAT	GO:0055123~digestive system development	12	0.58	0.0735313	0.559765
GOTERM_BP_FAT	GO:0048546~digestive tract morphogenesis	12	0.58	0.0735313	0.559765
GOTERM_CC_FAT	GO:0045202~synapse	27	1.3	0.0738951	0.353234
KEGG_PATHWAY	dme00564:Glycerophospholipid metabolism	17	0.82	0.0742558	0.460579
GOTERM_BP_FAT	GO:0050890~cognition	61	2.93	0.0754022	0.567642
GOTERM_MF_FAT	GO:0050662~coenzyme binding	30	1.44	0.0754666	0.711539
GOTERM_BP_FAT	GO:0048663~neuron fate commitment	13	0.62	0.0771331	0.574643
GOTERM_BP_FAT	GO:0045664~regulation of neuron differentiation	13	0.62	0.0771331	0.574643
GOTERM_BP_FAT	GO:0048619~embryonic hindgut morphogenesis	9	0.43	0.0773421	0.574097
GOTERM_CC_FAT	GO:0005834~heterotrimeric G-protein complex	7	0.34	0.0797443	0.371801
GOTERM_MF_FAT	GO:0004091~carboxylesterase activity	24	1.15	0.0803306	0.729196
GOTERM_BP_FAT	GO:0048072~compound eye pigmentation	5	0.24	0.0804236	0.587369
GOTERM_BP_FAT	GO:0007443~Malpighian tubule morphogenesis	8	0.38	0.0810447	0.588736
GOTERM_CC_FAT	GO:0044456~synapse part	23	1.1	0.0816545	0.37482
GOTERM_CC_FAT	GO:0045170~spectrosome	4	0.19	0.0821301	0.37244
GOTERM_BP_FAT	GO:0008277~regulation of G-protein coupled receptor protein signaling pathway	7	0.34	0.0837526	0.599736
GOTERM_BP_FAT	GO:0007416~synaptogenesis	7	0.34	0.0837526	0.599736
GOTERM_BP_FAT	GO:0048512~circadian behavior	10	0.48	0.0842881	0.600621
GOTERM_BP_FAT	GO:0031344~regulation of cell projection organization	10	0.48	0.0842881	0.600621
GOTERM_BP_FAT	GO:0019991~septate junction assembly	6	0.29	0.0843554	0.599377
GOTERM_BP_FAT	GO:0016056~rhodopsin mediated signaling pathway	6	0.29	0.0843554	0.599377
GOTERM_BP_FAT	GO:0000041~transition metal ion transport	6	0.29	0.0843554	0.599377
GOTERM_BP_FAT	GO:0045465~R8 cell differentiation	6	0.29	0.0843554	0.599377
GOTERM_MF_FAT	GO:0008431~vitamin E binding	5	0.24	0.0844476	0.742181
GOTERM_MF_FAT	GO:0005544~calcium-dependent phospholipid binding	5	0.24	0.0844476	0.742181
GOTERM_BP_FAT	GO:0006836~neurotransmitter transport	25	1.2	0.0853992	0.602548
GOTERM_MF_FAT	GO:0000036~acyl carrier activity	4	0.19	0.0865575	0.74594
GOTERM_MF_FAT	GO:0008241~peptidyl-dipeptidase activity	4	0.19	0.0865575	0.74594
GOTERM_MF_FAT	GO:0005381~iron ion transmembrane transporter activity	4	0.19	0.0865575	0.74594
GOTERM_MF_FAT	GO:0015373~monovalent anion:sodium symporter activity	4	0.19	0.0865575	0.74594
GOTERM_MF_FAT	GO:0008507~sodium:iodide symporter activity	4	0.19	0.0865575	0.74594
GOTERM_MF_FAT	GO:0004869~cysteine-type endopeptidase inhibitor activity	4	0.19	0.0865575	0.74594
GOTERM_MF_FAT	GO:0016814~hydrolase activity, acting on carbon-nitrogen (but not peptide) bonds, in cyclic amidines	7	0.34	0.0867659	0.741649
GOTERM_BP_FAT	GO:0006575~cellular amino acid derivative metabolic process	14	0.67	0.0888952	0.616433
GOTERM_BP_FAT	GO:0009063~cellular amino acid catabolic process	9	0.43	0.0898659	0.619083
GOTERM_BP_FAT	GO:0050767~regulation of neurogenesis	15	0.72	0.090745	0.621309
GOTERM_BP_FAT	GO:0044271~nitrogen compound biosynthetic process	42	2.02	0.0916178	0.62348
GOTERM_MF_FAT	GO:0005262~calcium channel activity	8	0.38	0.0917443	0.756868
GOTERM_BP_FAT	GO:0007268~synaptic transmission	35	1.68	0.0920264	0.623681
GOTERM_BP_FAT	GO:0005996~monosaccharide metabolic process	20	0.96	0.0938671	0.629822
GOTERM_BP_FAT	GO:0019439~aromatic compound catabolic process	4	0.19	0.0942852	0.630036
GOTERM_BP_FAT	GO:0046466~membrane lipid catabolic process	4	0.19	0.0942852	0.630036
GOTERM_BP_FAT	GO:0030149~sphingolipid catabolic process	4	0.19	0.0942852	0.630036
GOTERM_BP_FAT	GO:0035148~tube lumen formation	4	0.19	0.0942852	0.630036
GOTERM_MF_FAT	GO:0003700~transcription factor activity	73	3.5	0.0946657	0.763219
GOTERM_BP_FAT	GO:0043900~regulation of multi-organism process	8	0.38	0.0953179	0.632751
GOTERM_BP_FAT	GO:0006869~lipid transport	8	0.38	0.0953179	0.632751
GOTERM_BP_FAT	GO:0002831~regulation of response to biotic stimulus	8	0.38	0.0953179	0.632751
GOTERM_BP_FAT	GO:0002920~regulation of humoral immune response	8	0.38	0.0953179	0.632751
GOTERM_BP_FAT	GO:0002759~regulation of antimicrobial humoral response	8	0.38	0.0953179	0.632751
GOTERM_BP_FAT	GO:0040003~chitin-based cuticle development	10	0.48	0.0963214	0.635312
GOTERM_BP_FAT	GO:0060446~branching involved in open tracheal system development	10	0.48	0.0963214	0.635312
GOTERM_BP_FAT	GO:0035110~leg morphogenesis	10	0.48	0.0963214	0.635312
GOTERM_BP_FAT	GO:0048754~branching morphogenesis of a tube	10	0.48	0.0963214	0.635312
GOTERM_BP_FAT	GO:0016051~carbohydrate biosynthetic process	13	0.62	0.0963374	0.633891
GOTERM_CC_FAT	GO:0043296~apical junction complex	11	0.53	0.0967597	0.420496
KEGG_PATHWAY	dme04144:Endocytosis	20	0.96	0.096864	0.528747
GOTERM_BP_FAT	GO:0046530~photoreceptor cell differentiation	25	1.2	0.0982146	0.639885
GOTERM_BP_FAT	GO:0035214~eye-antennal disc development	14	0.67	0.0984581	0.63937
GOTERM_MF_FAT	GO:0050660~FAD binding	15	0.72	0.098611	0.772976
GOTERM_MF_FAT	GO:0008483~transaminase activity	6	0.29	0.0986388	0.768354
GOTERM_MF_FAT	GO:0005355~glucose transmembrane transporter activity	6	0.29	0.0986388	0.768354
GOTERM_MF_FAT	GO:0003704~specific RNA polymerase II transcription factor activity	18	0.86	0.0991864	0.765653
GOTERM_BP_FAT	GO:0035070~salivary gland histolysis	15	0.72	0.0999544	0.643749
GOTERM_BP_FAT	GO:0009408~response to heat	15	0.72	0.0999544	0.643749
GOTERM_BP_FAT	GO:0035071~salivary gland cell autophagic cell death	15	0.72	0.0999544	0.643749
GOTERM_BP_FAT	GO:0048102~autophagic cell death	15	0.72	0.0999544	0.643749
