# Supplementary material for: Transcriptome analysis of a long-lived natural Drosophila variant: a prominent role of stress- and reproduction-genes in lifespan extension
Source: BMC Genomics. 2012 May 4;13:167. doi: 10.1186/1471-2164-13-167 (PMC3427046; doi:10.1186/1471-2164-13-167)
Supplement: Additional file 3 — Table presenting GO terms associated with genes downregulated with age for SR flies on optimal diet. [file 1471-2164-13-167-S3.xls]

## Sheet: Supporting_table_3
GO terms downregulated with age for SR flies on optimal diet (SR age-dependent expression).
P value is the modified Fisher exact P value (EASE score). The presented values are obtained with Functional Annotation Chart in David (http://david.abcc.ncifcrf.gov/).
Category	Term	Count	%	PValue	Benjamini
GOTERM_CC_FAT	GO:0042995~cell projection	7	17.07	2.04e-07	1.66e-05
GOTERM_CC_FAT	GO:0016028~rhabdomere	5	12.2	4.01e-07	1.63e-05
GOTERM_BP_FAT	GO:0007601~visual perception	6	14.63	6.46e-07	0.000107
GOTERM_BP_FAT	GO:0050953~sensory perception of light stimulus	6	14.63	6.94e-07	5.76e-05
GOTERM_CC_FAT	GO:0044463~cell projection part	5	12.2	5.96e-06	0.000161
GOTERM_BP_FAT	GO:0009583~detection of light stimulus	5	12.2	6.79e-06	0.000376
GOTERM_BP_FAT	GO:0009582~detection of abiotic stimulus	5	12.2	9.9e-06	0.000411
GOTERM_BP_FAT	GO:0009628~response to abiotic stimulus	7	17.07	1.01e-05	0.000336
GOTERM_BP_FAT	GO:0009581~detection of external stimulus	5	12.2	1.4e-05	0.000386
GOTERM_BP_FAT	GO:0051606~detection of stimulus	5	12.2	9.84e-05	0.00233191
GOTERM_BP_FAT	GO:0009416~response to light stimulus	5	12.2	9.84e-05	0.00233191
GOTERM_BP_FAT	GO:0009314~response to radiation	5	12.2	0.000158	0.00327911
GOTERM_BP_FAT	GO:0007602~phototransduction	4	9.76	0.000182	0.00334257
GOTERM_CC_FAT	GO:0016027~inaD signaling complex	3	7.32	0.000243	0.0049014
GOTERM_BP_FAT	GO:0007600~sensory perception	6	14.63	0.000495	0.00817915
GOTERM_BP_FAT	GO:0050908~detection of light stimulus involved in visual perception	3	7.32	0.00123103	0.018417
GOTERM_BP_FAT	GO:0050962~detection of light stimulus involved in sensory perception	3	7.32	0.00135209	0.0185424
GOTERM_BP_FAT	GO:0050890~cognition	6	14.63	0.00145147	0.0183766
GOTERM_BP_FAT	GO:0009584~detection of visible light	3	7.32	0.00174802	0.0205309
GOTERM_CC_FAT	GO:0019897~extrinsic to plasma membrane	3	7.32	0.00407354	0.0639872
GOTERM_BP_FAT	GO:0050906~detection of stimulus involved in sensory perception	3	7.32	0.0068736	0.07349
GOTERM_CC_FAT	GO:0019898~extrinsic to membrane	4	9.76	0.007369	0.0950267
GOTERM_BP_FAT	GO:0050877~neurological system process	6	14.63	0.00986719	0.0977652
GOTERM_MF_FAT	GO:0008020~G-protein coupled photoreceptor activity	2	4.88	0.0220225	0.882085
GOTERM_BP_FAT	GO:0018298~protein-chromophore linkage	2	4.88	0.0224626	0.198957
GOTERM_MF_FAT	GO:0009881~photoreceptor activity	2	4.88	0.0247426	0.699583
GOTERM_BP_FAT	GO:0016059~deactivation of rhodopsin mediated signaling	2	4.88	0.0347338	0.278208
GOTERM_BP_FAT	GO:0022400~regulation of rhodopsin mediated signaling pathway	2	4.88	0.0347338	0.278208
GOTERM_BP_FAT	GO:0009586~rhodopsin mediated phototransduction	2	4.88	0.0396012	0.297441
GOTERM_BP_FAT	GO:0016056~rhodopsin mediated signaling pathway	2	4.88	0.0420261	0.299778
GOTERM_BP_FAT	GO:0007186~G-protein coupled receptor protein signaling pathway	4	9.76	0.0424604	0.290343
GOTERM_BP_FAT	GO:0007603~phototransduction, visible light	2	4.88	0.0468586	0.303802
GOTERM_BP_FAT	GO:0008277~regulation of G-protein coupled receptor protein signaling pathway	2	4.88	0.0540638	0.330446
GOTERM_BP_FAT	GO:0042052~rhabdomere development	2	4.88	0.0540638	0.330446
