# Supplementary material for: Transcriptome analysis of a long-lived natural Drosophila variant: a prominent role of stress- and reproduction-genes in lifespan extension
Source: BMC Genomics. 2012 May 4;13:167. doi: 10.1186/1471-2164-13-167 (PMC3427046; doi:10.1186/1471-2164-13-167)
Supplement: Additional file 4 — Table presenting GO terms associated with genes upregulated with age for SR flies on optimal diet. [file 1471-2164-13-167-S4.xls]

## Sheet: Supporting_table_4
GO terms associated with genes upregulated with age for SR flies on optimal diet (SR age-dependent expression).
P value is the modified Fisher exact P value (EASE score). The presented values are obtained with Functional Annotation Chart in David (http://david.abcc.ncifcrf.gov/).
Category	Term	Count	%	PValue	Benjamini
GOTERM_CC_FAT	GO:0005576~extracellular region	20	14.18	1.32e-09	6.74e-08
GOTERM_BP_FAT	GO:0006952~defense response	12	8.51	6.24e-08	1.94e-05
GOTERM_BP_FAT	GO:0009617~response to bacterium	9	6.38	1.43e-07	2.22e-05
GOTERM_CC_FAT	GO:0005615~extracellular space	9	6.38	1.69e-07	4.32e-06
GOTERM_BP_FAT	GO:0045087~innate immune response	9	6.38	4.27e-07	4.42e-05
GOTERM_BP_FAT	GO:0006955~immune response	11	7.8	5.19e-07	4.03e-05
GOTERM_CC_FAT	GO:0044421~extracellular region part	10	7.09	1.82e-06	3.09e-05
GOTERM_MF_FAT	GO:0030246~carbohydrate binding	9	6.38	7.65e-05	0.0119462
GOTERM_MF_FAT	GO:0008745~N-acetylmuramoyl-L-alanine amidase activity	4	2.84	8.24e-05	0.00645066
GOTERM_MF_FAT	GO:0042834~peptidoglycan binding	4	2.84	0.000107	0.00556352
GOTERM_BP_FAT	GO:0000270~peptidoglycan metabolic process	4	2.84	0.000117	0.00724909
GOTERM_BP_FAT	GO:0009253~peptidoglycan catabolic process	4	2.84	0.000117	0.00724909
GOTERM_BP_FAT	GO:0006027~glycosaminoglycan catabolic process	4	2.84	0.000148	0.00764498
GOTERM_BP_FAT	GO:0042742~defense response to bacterium	6	4.26	0.000175	0.00774392
GOTERM_MF_FAT	GO:0030247~polysaccharide binding	7	4.96	0.000299	0.0116589
GOTERM_MF_FAT	GO:0001871~pattern binding	7	4.96	0.000299	0.0116589
GOTERM_MF_FAT	GO:0005539~glycosaminoglycan binding	4	2.84	0.00035	0.0109275
GOTERM_BP_FAT	GO:0006022~aminoglycan metabolic process	7	4.96	0.00073	0.0279723
GOTERM_MF_FAT	GO:0004252~serine-type endopeptidase activity	9	6.38	0.00102309	0.0264291
GOTERM_BP_FAT	GO:0005976~polysaccharide metabolic process	7	4.96	0.00107766	0.0365735
GOTERM_BP_FAT	GO:0019731~antibacterial humoral response	4	2.84	0.00110797	0.0338895
GOTERM_BP_FAT	GO:0030203~glycosaminoglycan metabolic process	4	2.84	0.00123417	0.0343124
GOTERM_BP_FAT	GO:0006026~aminoglycan catabolic process	4	2.84	0.00182824	0.0463181
GOTERM_MF_FAT	GO:0008236~serine-type peptidase activity	9	6.38	0.00188207	0.0413718
GOTERM_MF_FAT	GO:0017171~serine hydrolase activity	9	6.38	0.00196043	0.0377791
GOTERM_BP_FAT	GO:0000272~polysaccharide catabolic process	4	2.84	0.00200012	0.046768
GOTERM_MF_FAT	GO:0008233~peptidase activity	13	9.22	0.00254395	0.0434615
GOTERM_MF_FAT	GO:0004175~endopeptidase activity	10	7.09	0.00626346	0.0939362
GOTERM_BP_FAT	GO:0006508~proteolysis	13	9.22	0.00872225	0.176843
GOTERM_MF_FAT	GO:0016811~hydrolase activity, acting on carbon-nitrogen (but not peptide) bonds, in linear amides	4	2.84	0.0104149	0.1388
GOTERM_MF_FAT	GO:0070011~peptidase activity, acting on L-amino acid peptides	11	7.8	0.0140445	0.168938
GOTERM_BP_FAT	GO:0050830~defense response to Gram-positive bacterium	3	2.13	0.0143853	0.259495
GOTERM_BP_FAT	GO:0019730~antimicrobial humoral response	4	2.84	0.0164189	0.27515
GOTERM_MF_FAT	GO:0004850~uridine phosphorylase activity	2	1.42	0.0221908	0.237394
GOTERM_BP_FAT	GO:0006959~humoral immune response	4	2.84	0.0256969	0.378891
GOTERM_BP_FAT	GO:0016052~carbohydrate catabolic process	4	2.84	0.0256969	0.378891
GOTERM_BP_FAT	GO:0009116~nucleoside metabolic process	3	2.13	0.0293857	0.402696
GOTERM_BP_FAT	GO:0006965~positive regulation of biosynthetic process of antibacterial peptides active against Gram-positive bacteria	2	1.42	0.0303952	0.396639
GOTERM_BP_FAT	GO:0002816~regulation of biosynthetic process of antibacterial peptides active against Gram-positive bacteria	2	1.42	0.0303952	0.396639
GOTERM_BP_FAT	GO:0007498~mesoderm development	4	2.84	0.0325496	0.40224
GOTERM_BP_FAT	GO:0016045~detection of bacterium	2	1.42	0.0378509	0.435287
GOTERM_BP_FAT	GO:0009595~detection of biotic stimulus	2	1.42	0.0378509	0.435287
KEGG_PATHWAY	dme00983:Drug metabolism	3	2.13	0.0609622	0.610734
GOTERM_CC_FAT	GO:0005887~integral to plasma membrane	5	3.55	0.0701535	0.604411
GOTERM_CC_FAT	GO:0031226~intrinsic to plasma membrane	5	3.55	0.0732998	0.539976
GOTERM_BP_FAT	GO:0009166~nucleotide catabolic process	2	1.42	0.0884848	0.730097
