# Supplementary material for: Transcriptome analysis of a long-lived natural Drosophila variant: a prominent role of stress- and reproduction-genes in lifespan extension
Source: BMC Genomics. 2012 May 4;13:167. doi: 10.1186/1471-2164-13-167 (PMC3427046; doi:10.1186/1471-2164-13-167)
Supplement: Additional file 5 — Table presenting GO terms associated with genes upregulated at malnutrition by middle-aged C flies. [file 1471-2164-13-167-S5.xls]

## Sheet: 0.5vs2_C_Y
GO terms upregulated at malnutrition as compared with optimal food (in middle-aged C flies)
P value is the modified Fisher exact P value (EASE score). The presented values are obtained with Functional Annotation Chart in David (http://david.abcc.ncifcrf.gov/).
Category	Term	Count	%	PValue	Benjamini	FDR
GOTERM_CC_FAT	GO:0044459~plasma membrane part	123	7.97665	1.27888e-24	4.98764e-22	1.77722e-21
GOTERM_CC_FAT	GO:0005886~plasma membrane	178	11.5435	2.93534e-20	5.72392e-18	4.07915e-17
GOTERM_CC_FAT	GO:0045202~synapse	55	3.5668	7.67967e-19	9.98357e-17	1.06722e-15
GOTERM_BP_FAT	GO:0007601~visual perception	37	2.39948	3.57953e-17	7.84992e-14	6.22056e-14
GOTERM_BP_FAT	GO:0050953~sensory perception of light stimulus	37	2.39948	6.49062e-17	1.2168e-13	1.88738e-13
GOTERM_CC_FAT	GO:0044456~synapse part	46	2.98314	7.69089e-16	7.57172e-14	1.07692e-12
GOTERM_BP_FAT	GO:0007602~phototransduction	28	1.81582	2.03239e-15	1.46083e-12	3.475e-12
GOTERM_BP_FAT	GO:0009583~detection of light stimulus	29	1.88067	1.48367e-14	8.15625e-12	2.58571e-11
GOTERM_BP_FAT	GO:0009416~response to light stimulus	41	2.65888	3.74598e-14	1.641e-11	6.50147e-11
GOTERM_MF_FAT	GO:0005509~calcium ion binding	72	4.66926	8.21236e-14	7.06546e-11	1.27309e-10
GOTERM_CC_FAT	GO:0030054~cell junction	50	3.24254	1.15018e-13	8.97149e-12	1.59839e-10
GOTERM_CC_FAT	GO:0045211~postsynaptic membrane	27	1.75097	2.37915e-13	1.54649e-11	3.30636e-10
GOTERM_BP_FAT	GO:0009582~detection of abiotic stimulus	29	1.88067	3.34041e-13	1.22101e-10	5.80547e-10
GOTERM_BP_FAT	GO:0009581~detection of external stimulus	30	1.94553	6.57289e-13	2.05908e-10	1.14219e-09
GOTERM_BP_FAT	GO:0019226~transmission of nerve impulse	58	3.76135	1.54187e-12	4.22667e-10	2.67949e-09
GOTERM_BP_FAT	GO:0050877~neurological system process	115	7.45785	1.88795e-12	4.60027e-10	3.28088e-09
GOTERM_BP_FAT	GO:0007268~synaptic transmission	56	3.63165	3.74528e-12	8.21352e-10	6.50869e-09
GOTERM_BP_FAT	GO:0009314~response to radiation	41	2.65888	4.06213e-12	8.09832e-10	7.05914e-09
GOTERM_BP_FAT	GO:0007267~cell-cell signaling	59	3.8262	1.28441e-11	2.34727e-09	2.23208e-08
GOTERM_BP_FAT	GO:0009628~response to abiotic stimulus	59	3.8262	2.40829e-11	4.06259e-09	4.18515e-08
GOTERM_BP_FAT	GO:0009586~rhodopsin mediated phototransduction	14	0.907912	1.25918e-10	1.97241e-08	2.18822e-07
GOTERM_BP_FAT	GO:0007603~phototransduction, visible light	15	0.972763	2.2858e-10	3.34185e-08	3.9723e-07
GOTERM_BP_FAT	GO:0006811~ion transport	78	5.05837	4.80507e-10	6.58595e-08	8.35031e-07
GOTERM_MF_FAT	GO:0022836~gated channel activity	40	2.59403	4.86234e-10	2.09081e-07	7.53461e-07
GOTERM_CC_FAT	GO:0042995~cell projection	38	2.46433	2.75384e-09	1.53428e-07	3.82691e-06
GOTERM_BP_FAT	GO:0009584~detection of visible light	16	1.03761	4.07196e-09	5.25283e-07	7.07631e-06
GOTERM_BP_FAT	GO:0008277~regulation of G-protein coupled receptor protein signaling pathway	15	0.972763	4.5716e-09	5.56973e-07	7.94458e-06
GOTERM_BP_FAT	GO:0030182~neuron differentiation	85	5.51232	4.75755e-09	5.49121e-07	8.26772e-06
GOTERM_BP_FAT	GO:0022400~regulation of rhodopsin mediated signaling pathway	12	0.77821	6.98487e-09	7.65891e-07	1.21384e-05
GOTERM_BP_FAT	GO:0016059~deactivation of rhodopsin mediated signaling	12	0.77821	6.98487e-09	7.65891e-07	1.21384e-05
GOTERM_BP_FAT	GO:0016056~rhodopsin mediated signaling pathway	13	0.843061	1.04184e-08	1.08798e-06	1.81053e-05
GOTERM_CC_FAT	GO:0016028~rhabdomere	16	1.03761	1.57232e-08	7.66504e-07	2.18499e-05
GOTERM_CC_FAT	GO:0005887~integral to plasma membrane	53	3.43709	2.23386e-08	9.68005e-07	3.10432e-05
GOTERM_BP_FAT	GO:0050908~detection of light stimulus involved in visual perception	14	0.907912	2.69722e-08	2.68863e-06	4.68726e-05
GOTERM_CC_FAT	GO:0031226~intrinsic to plasma membrane	53	3.43709	3.86118e-08	1.50586e-06	5.36575e-05
GOTERM_BP_FAT	GO:0007186~G-protein coupled receptor protein signaling pathway	68	4.40986	4.04433e-08	3.85617e-06	7.02828e-05
GOTERM_BP_FAT	GO:0048666~neuron development	73	4.73411	4.12952e-08	3.77334e-06	7.17633e-05
GOTERM_BP_FAT	GO:0007242~intracellular signaling cascade	65	4.2153	5.61999e-08	4.92984e-06	9.76648e-05
GOTERM_BP_FAT	GO:0050962~detection of light stimulus involved in sensory perception	14	0.907912	5.93286e-08	5.00413e-06	0.000103102
GOTERM_BP_FAT	GO:0007155~cell adhesion	45	2.91829	6.26684e-08	5.09005e-06	0.000108906
GOTERM_CC_FAT	GO:0031224~intrinsic to membrane	224	14.5266	8.66682e-08	3.07278e-06	0.00012044
GOTERM_MF_FAT	GO:0005230~extracellular ligand-gated ion channel activity	22	1.42672	1.4885e-07	4.26693e-05	0.000230655
GOTERM_BP_FAT	GO:0051606~detection of stimulus	31	2.01038	1.5261e-07	1.19525e-05	0.000265207
GOTERM_MF_FAT	GO:0015276~ligand-gated ion channel activity	26	1.68612	1.7205e-07	3.699e-05	0.000266605
GOTERM_MF_FAT	GO:0022834~ligand-gated channel activity	26	1.68612	1.7205e-07	3.699e-05	0.000266605
GOTERM_CC_FAT	GO:0034702~ion channel complex	22	1.42672	2.0521e-07	6.6693e-06	0.000285173
GOTERM_BP_FAT	GO:0060538~skeletal muscle organ development	22	1.42672	2.4903e-07	1.88317e-05	0.000432767
GOTERM_BP_FAT	GO:0007218~neuropeptide signaling pathway	17	1.10246	3.37496e-07	2.46706e-05	0.000586503
GOTERM_BP_FAT	GO:0006928~cell motion	64	4.15045	3.61069e-07	2.55424e-05	0.000627469
GOTERM_BP_FAT	GO:0007166~cell surface receptor linked signal transduction	110	7.13359	3.61129e-07	2.47483e-05	0.000627573
GOTERM_BP_FAT	GO:0006836~neurotransmitter transport	35	2.26978	3.89676e-07	2.58954e-05	0.000677182
GOTERM_CC_FAT	GO:0016021~integral to membrane	218	14.1375	4.10403e-07	1.2312e-05	0.000570322
GOTERM_BP_FAT	GO:0001505~regulation of neurotransmitter levels	32	2.07523	4.48693e-07	2.89403e-05	0.000779742
GOTERM_CC_FAT	GO:0043292 begin_of_the_skype_highlighting 0043292 end_of_the_skype_highlighting~contractile fiber	13	0.843061	4.6019e-07	1.28195e-05	0.000639509
GOTERM_BP_FAT	GO:0022610~biological adhesion	45	2.91829	6.68939e-07	4.19129e-05	0.00116248
GOTERM_MF_FAT	GO:0005216~ion channel activity	45	2.91829	6.94683e-07	0.000119478	0.00107647
GOTERM_BP_FAT	GO:0007610~behavior	81	5.25292	8.53857e-07	5.20128e-05	0.00148383
GOTERM_MF_FAT	GO:0005516~calmodulin binding	18	1.16732	9.74559e-07	0.000139677	0.00151015
GOTERM_BP_FAT	GO:0007409~axonogenesis	46	2.98314	1.19705e-06	7.09467e-05	0.00208022
GOTERM_CC_FAT	GO:0019897~extrinsic to plasma membrane	17	1.10246	1.28126e-06	3.33121e-05	0.0017805
GOTERM_BP_FAT	GO:0009791~post-embryonic development	81	5.25292	1.37356e-06	7.92656e-05	0.00238696
GOTERM_BP_FAT	GO:0007626~locomotory behavior	43	2.78859	1.52785e-06	8.59084e-05	0.00265508
GOTERM_MF_FAT	GO:0022838~substrate specific channel activity	45	2.91829	1.5907e-06	0.000195409	0.00246489
GOTERM_BP_FAT	GO:0007623~circadian rhythm	19	1.23217	1.89253e-06	0.000103753	0.00328881
GOTERM_MF_FAT	GO:0015267~channel activity	46	2.98314	1.92144e-06	0.000206534	0.00297739
GOTERM_MF_FAT	GO:0022803~passive transmembrane transporter activity	46	2.98314	1.92144e-06	0.000206534	0.00297739
GOTERM_BP_FAT	GO:0007552~metamorphosis	70	4.53956	2.19598e-06	0.000117451	0.00381613
GOTERM_BP_FAT	GO:0002165~instar larval or pupal development	78	5.05837	2.24938e-06	0.000117443	0.00390892
GOTERM_BP_FAT	GO:0055002~striated muscle cell development	18	1.16732	2.3276e-06	0.000118701	0.00404486
GOTERM_BP_FAT	GO:0055001~muscle cell development	18	1.16732	2.3276e-06	0.000118701	0.00404486
GOTERM_BP_FAT	GO:0007444~imaginal disc development	77	4.99351	2.48309e-06	0.000123752	0.00431505
GOTERM_BP_FAT	GO:0007411~axon guidance	35	2.26978	2.62905e-06	0.000128114	0.0045687
GOTERM_BP_FAT	GO:0048511~rhythmic process	19	1.23217	2.65771e-06	0.000126696	0.0046185
GOTERM_BP_FAT	GO:0000902~cell morphogenesis	81	5.25292	2.88534e-06	0.00013462	0.00501406
GOTERM_CC_FAT	GO:0005576~extracellular region	96	6.22568	5.54307e-06	0.000135103	0.00770274
GOTERM_BP_FAT	GO:0048569~post-embryonic organ development	59	3.8262	6.87323e-06	0.000313972	0.0119437
GOTERM_BP_FAT	GO:0032989~cellular component morphogenesis	90	5.83658	7.20298e-06	0.000322319	0.0125167
GOTERM_BP_FAT	GO:0009886~post-embryonic morphogenesis	67	4.34501	7.36784e-06	0.000323103	0.0128032
GOTERM_BP_FAT	GO:0048707~instar larval or pupal morphogenesis	66	4.28016	8.04864e-06	0.000346033	0.0139861
GOTERM_BP_FAT	GO:0046903~secretion	32	2.07523	8.6253e-06	0.000363691	0.0149881
GOTERM_BP_FAT	GO:0007269~neurotransmitter secretion	28	1.81582	9.01997e-06	0.000373154	0.0156739
GOTERM_MF_FAT	GO:0005184~neuropeptide hormone activity	15	0.972763	9.17259e-06	0.000876112	0.0142128
GOTERM_MF_FAT	GO:0043167~ion binding	264	17.1206	9.68147e-06	0.000832264	0.0150012
GOTERM_BP_FAT	GO:0003001~generation of a signal involved in cell-cell signaling	28	1.81582	1.09744e-05	0.000445586	0.0190698
GOTERM_CC_FAT	GO:0044449~contractile fiber part	11	0.713359	1.13469e-05	0.000260278	0.0157672
GOTERM_CC_FAT	GO:0030017~sarcomere	10	0.648508	1.37142e-05	0.000297098	0.0190564
GOTERM_MF_FAT	GO:0046872~metal ion binding	256	16.6018	1.43637e-05	0.00112236	0.0222555
GOTERM_BP_FAT	GO:0019932~second-messenger-mediated signaling	14	0.907912	1.44704e-05	0.000576812	0.0251439
GOTERM_BP_FAT	GO:0048563~post-embryonic organ morphogenesis	56	3.63165	1.53406e-05	0.000600573	0.0266557
GOTERM_BP_FAT	GO:0007560~imaginal disc morphogenesis	56	3.63165	1.53406e-05	0.000600573	0.0266557
GOTERM_BP_FAT	GO:0042752~regulation of circadian rhythm	13	0.843061	1.618e-05	0.000622317	0.0281142
GOTERM_BP_FAT	GO:0010517~regulation of phospholipase activity	8	0.518807	1.66743e-05	0.000630266	0.0289728
GOTERM_BP_FAT	GO:0060191~regulation of lipase activity	8	0.518807	1.66743e-05	0.000630266	0.0289728
GOTERM_MF_FAT	GO:0003700~transcription factor activity	75	4.86381	1.81019e-05	0.00129647	0.0280467
GOTERM_BP_FAT	GO:0006812~cation transport	51	3.30739	1.90574e-05	0.00070811	0.0331131
GOTERM_MF_FAT	GO:0043169~cation binding	261	16.9261	1.94382e-05	0.0012851	0.0301169
GOTERM_BP_FAT	GO:0048736~appendage development	50	3.24254	2.07133e-05	0.000756791	0.0359897
GOTERM_BP_FAT	GO:0030030~cell projection organization	67	4.34501	2.27817e-05	0.000818694	0.0395829
GOTERM_BP_FAT	GO:0015674~di-, tri-valent inorganic cation transport	15	0.972763	2.54949e-05	0.000901384	0.0442961
GOTERM_BP_FAT	GO:0000904~cell morphogenesis involved in differentiation	58	3.76135	2.61433e-05	0.000909634	0.0454224
GOTERM_CC_FAT	GO:0030016~myofibril	10	0.648508	2.79907e-05	0.000574388	0.0388907
GOTERM_BP_FAT	GO:0035107~appendage morphogenesis	49	3.17769	2.81867e-05	0.000965381	0.0489719
GOTERM_MF_FAT	GO:0030594~neurotransmitter receptor activity	22	1.42672	3.66246e-05	0.00224731	0.0567379
GOTERM_MF_FAT	GO:0042165~neurotransmitter binding	22	1.42672	3.66246e-05	0.00224731	0.0567379
GOTERM_BP_FAT	GO:0007517~muscle organ development	33	2.14008	3.68071e-05	0.00124107	0.0639445
GOTERM_BP_FAT	GO:0048812~neuron projection morphogenesis	55	3.5668	3.83717e-05	0.0012742	0.0666618
GOTERM_BP_FAT	GO:0046530~photoreceptor cell differentiation	31	2.01038	3.8756e-05	0.00126776	0.0673294
GOTERM_BP_FAT	GO:0008038~neuron recognition	17	1.10246	3.89133e-05	0.00125419	0.0676025
GOTERM_BP_FAT	GO:0031175~neuron projection development	55	3.5668	4.23953e-05	0.00134655	0.0736495
GOTERM_BP_FAT	GO:0051146~striated muscle cell differentiation	20	1.29702	4.34372e-05	0.00135993	0.0754589
GOTERM_BP_FAT	GO:0048667~cell morphogenesis involved in neuron differentiation	55	3.5668	4.68032e-05	0.00144461	0.081304
GOTERM_BP_FAT	GO:0008037~cell recognition	17	1.10246	5.1481e-05	0.00156684	0.0894267
GOTERM_BP_FAT	GO:0032940~secretion by cell	29	1.88067	5.50748e-05	0.00165318	0.0956665
GOTERM_CC_FAT	GO:0019898~extrinsic to membrane	37	2.39948	5.76212e-05	0.00112301	0.0800445
GOTERM_BP_FAT	GO:0035120~post-embryonic appendage morphogenesis	46	2.98314	6.32226e-05	0.00187192	0.109812
GOTERM_BP_FAT	GO:0048737~imaginal disc-derived appendage development	48	3.11284	6.5845e-05	0.00192352	0.114365
GOTERM_BP_FAT	GO:0007476~imaginal disc-derived wing morphogenesis	44	2.85344	8.36714e-05	0.00241155	0.145306
GOTERM_BP_FAT	GO:0030001~metal ion transport	36	2.33463	8.42428e-05	0.0023965	0.146297
GOTERM_BP_FAT	GO:0035114~imaginal disc-derived appendage morphogenesis	47	3.04799	8.88872e-05	0.00249609	0.154357
GOTERM_BP_FAT	GO:0016310~phosphorylation	73	4.73411	8.9529e-05	0.0024823	0.155471
GOTERM_BP_FAT	GO:0042692~muscle cell differentiation	21	1.36187	9.40131e-05	0.00257394	0.163251
GOTERM_BP_FAT	GO:0007424~open tracheal system development	34	2.20493	9.49892e-05	0.00256856	0.164945
GOTERM_BP_FAT	GO:0060541~respiratory system development	34	2.20493	9.49892e-05	0.00256856	0.164945
GOTERM_BP_FAT	GO:0042461~photoreceptor cell development	19	1.23217	9.54944e-05	0.00255076	0.165822
GOTERM_BP_FAT	GO:0007472~wing disc morphogenesis	44	2.85344	0.000104161	0.00274846	0.180858
GOTERM_BP_FAT	GO:0001754~eye photoreceptor cell differentiation	28	1.81582	0.000105857	0.00275995	0.1838
GOTERM_CC_FAT	GO:0030424~axon	12	0.77821	0.000106417	0.00197447	0.147783
GOTERM_BP_FAT	GO:0018298~protein-chromophore linkage	7	0.453956	0.00010769	0.0027747	0.186981
GOTERM_BP_FAT	GO:0016203~muscle attachment	11	0.713359	0.000111609	0.00284215	0.193779
GOTERM_MF_FAT	GO:0008066~glutamate receptor activity	15	0.972763	0.000116833	0.00667642	0.180889
GOTERM_BP_FAT	GO:0043085 begin_of_the_skype_highlighting 0043085 end_of_the_skype_highlighting~positive regulation of catalytic activity	19	1.23217	0.00011948	0.00300738	0.207431
GOTERM_CC_FAT	GO:0043005 begin_of_the_skype_highlighting 0043005 end_of_the_skype_highlighting~neuron projection	16	1.03761	0.000119697	0.00211978	0.166211
GOTERM_BP_FAT	GO:0035152~regulation of tube architecture, open tracheal system	14	0.907912	0.000120384	0.00299571	0.208999
GOTERM_BP_FAT	GO:0016198~axon choice point recognition	10	0.648508	0.000121101	0.00297973	0.210243
GOTERM_BP_FAT	GO:0001751~compound eye photoreceptor cell differentiation	27	1.75097	0.000126515	0.0030782	0.219632
GOTERM_BP_FAT	GO:0006796~phosphate metabolic process	89	5.77173	0.000135412	0.00325817	0.235059
GOTERM_BP_FAT	GO:0006793~phosphorus metabolic process	89	5.77173	0.000135412	0.00325817	0.235059
GOTERM_BP_FAT	GO:0050890~cognition	62	4.02075	0.000139151	0.00331167	0.241543
GOTERM_BP_FAT	GO:0042462~eye photoreceptor cell development	17	1.10246	0.000144545	0.0034029	0.250894
GOTERM_BP_FAT	GO:0044057~regulation of system process	13	0.843061	0.000156159	0.0036368	0.271028
GOTERM_MF_FAT	GO:0022843~voltage-gated cation channel activity	15	0.972763	0.000158307	0.00847355	0.245028
GOTERM_BP_FAT	GO:0048859~formation of anatomical boundary	15	0.972763	0.000161425	0.00371974	0.280156
GOTERM_MF_FAT	GO:0009881~photoreceptor activity	7	0.453956	0.000167475	0.00843718	0.259202
GOTERM_BP_FAT	GO:0009649~entrainment of circadian clock	8	0.518807	0.000176902	0.0040333	0.306977
GOTERM_BP_FAT	GO:0051339~regulation of lyase activity	8	0.518807	0.000176902	0.0040333	0.306977
GOTERM_BP_FAT	GO:0035220~wing disc development	52	3.37224	0.000178032	0.00401725	0.308935
GOTERM_CC_FAT	GO:0016027~inaD signaling complex	7	0.453956	0.000189744	0.00321253	0.263358
GOTERM_BP_FAT	GO:0016192~vesicle-mediated transport	67	4.34501	0.000196158	0.00438034	0.340338
GOTERM_BP_FAT	GO:0006816~calcium ion transport	12	0.77821	0.000198777	0.00439396	0.344875
GOTERM_BP_FAT	GO:0048489~synaptic vesicle transport	23	1.49157	0.000214439	0.00469211	0.372001
GOTERM_BP_FAT	GO:0007622~rhythmic behavior	14	0.907912	0.000217126	0.00470384	0.376654
GOTERM_CC_FAT	GO:0034703~cation channel complex	12	0.77821	0.000235289	0.00381659	0.326477
GOTERM_BP_FAT	GO:0007414~axonal defasciculation	7	0.453956	0.000244215	0.00523749	0.423552
GOTERM_BP_FAT	GO:0007498~mesoderm development	23	1.49157	0.000254164	0.00539753	0.440771
GOTERM_MF_FAT	GO:0005179~hormone activity	17	1.10246	0.000281489	0.0133608	0.435303
GOTERM_BP_FAT	GO:0048589~developmental growth	21	1.36187	0.000297846	0.0062618	0.516341
GOTERM_BP_FAT	GO:0030239~myofibril assembly	8	0.518807	0.000320406	0.00667063	0.555347
GOTERM_BP_FAT	GO:0050808~synapse organization	14	0.907912	0.000373836	0.00770578	0.647672
GOTERM_BP_FAT	GO:0042051~compound eye photoreceptor development	16	1.03761	0.000403191	0.00823114	0.698362
GOTERM_BP_FAT	GO:0048858~cell projection morphogenesis	56	3.63165	0.000421288	0.0085198	0.7296
GOTERM_MF_FAT	GO:0043565 begin_of_the_skype_highlighting 0043565 end_of_the_skype_highlighting~sequence-specific DNA binding	46	2.98314	0.00042245	0.0189437	0.652621
GOTERM_CC_FAT	GO:0008021~synaptic vesicle	17	1.10246	0.000450227	0.00700051	0.623853
GOTERM_MF_FAT	GO:0008092~cytoskeletal protein binding	44	2.85344	0.000470945	0.0200516	0.727283
GOTERM_BP_FAT	GO:0045494~photoreceptor cell maintenance	7	0.453956	0.000487468	0.00976192	0.843754
GOTERM_BP_FAT	GO:0016079~synaptic vesicle exocytosis	16	1.03761	0.000502671	0.00997387	0.869961
GOTERM_BP_FAT	GO:0048512~circadian behavior	13	0.843061	0.000509275	0.0100137	0.881343
GOTERM_BP_FAT	GO:0031644~regulation of neurological system process	8	0.518807	0.000544152	0.010601	0.941432
GOTERM_BP_FAT	GO:0050804~regulation of synaptic transmission	8	0.518807	0.000544152	0.010601	0.941432
GOTERM_BP_FAT	GO:0007432~salivary gland boundary specification	8	0.518807	0.000544152	0.010601	0.941432
GOTERM_BP_FAT	GO:0051969~regulation of transmission of nerve impulse	8	0.518807	0.000544152	0.010601	0.941432
GOTERM_BP_FAT	GO:0032990~cell part morphogenesis	57	3.6965	0.000560541	0.0108225	0.969656
GOTERM_BP_FAT	GO:0044093~positive regulation of molecular function	19	1.23217	0.000588912	0.0112682	1.0185
GOTERM_MF_FAT	GO:0046873~metal ion transmembrane transporter activity	33	2.14008	0.00061067	0.0247057	0.942109
GOTERM_BP_FAT	GO:0006873~cellular ion homeostasis	14	0.907912	0.000617664	0.0117131	1.06797
GOTERM_BP_FAT	GO:0010648~negative regulation of cell communication	24	1.55642	0.000631983	0.0118804	1.0926
GOTERM_BP_FAT	GO:0060193~positive regulation of lipase activity	6	0.389105	0.000663176	0.0123574	1.14624
GOTERM_BP_FAT	GO:0010518~positive regulation of phospholipase activity	6	0.389105	0.000663176	0.0123574	1.14624
GOTERM_BP_FAT	GO:0035159~regulation of tube length, open tracheal system	6	0.389105	0.000663176	0.0123574	1.14624
GOTERM_BP_FAT	GO:0010863~positive regulation of phospholipase C activity	6	0.389105	0.000663176	0.0123574	1.14624
GOTERM_BP_FAT	GO:0007202~activation of phospholipase C activity	6	0.389105	0.000663176	0.0123574	1.14624
GOTERM_BP_FAT	GO:0006887~exocytosis	18	1.16732	0.000690969	0.0127638	1.194
GOTERM_BP_FAT	GO:0048732~gland development	33	2.14008	0.000715858	0.0131103	1.23676
GOTERM_BP_FAT	GO:0048729~tissue morphogenesis	45	2.91829	0.000733254	0.0133157	1.26663
GOTERM_BP_FAT	GO:0050803~regulation of synapse structure and activity	13	0.843061	0.000854545	0.0153749	1.47469
GOTERM_BP_FAT	GO:0014706~striated muscle tissue development	13	0.843061	0.000854545	0.0153749	1.47469
GOTERM_BP_FAT	GO:0019933~cAMP-mediated signaling	8	0.518807	0.000876392	0.0156369	1.51212
GOTERM_BP_FAT	GO:0030817~regulation of cAMP biosynthetic process	7	0.453956	0.000884762	0.0156578	1.52646
GOTERM_BP_FAT	GO:0031279~regulation of cyclase activity	7	0.453956	0.000884762	0.0156578	1.52646
GOTERM_BP_FAT	GO:0055074~calcium ion homeostasis	7	0.453956	0.000884762	0.0156578	1.52646
GOTERM_BP_FAT	GO:0030802~regulation of cyclic nucleotide biosynthetic process	7	0.453956	0.000884762	0.0156578	1.52646
GOTERM_BP_FAT	GO:0045761~regulation of adenylate cyclase activity	7	0.453956	0.000884762	0.0156578	1.52646
GOTERM_BP_FAT	GO:0030799~regulation of cyclic nucleotide metabolic process	7	0.453956	0.000884762	0.0156578	1.52646
GOTERM_BP_FAT	GO:0030814~regulation of cAMP metabolic process	7	0.453956	0.000884762	0.0156578	1.52646
GOTERM_BP_FAT	GO:0030808~regulation of nucleotide biosynthetic process	7	0.453956	0.000884762	0.0156578	1.52646
GOTERM_BP_FAT	GO:0031667~response to nutrient levels	10	0.648508	0.000887059	0.0155725	1.53039
GOTERM_BP_FAT	GO:0009991~response to extracellular stimulus	10	0.648508	0.000887059	0.0155725	1.53039
GOTERM_BP_FAT	GO:0007519~skeletal muscle tissue development	12	0.77821	0.000907389	0.0158003	1.56521
GOTERM_MF_FAT	GO:0008020~G-protein coupled photoreceptor activity	6	0.389105	0.000954736	0.0366508	1.46925
GOTERM_BP_FAT	GO:0007431~salivary gland development	29	1.88067	0.000995802	0.0171908	1.71648
GOTERM_BP_FAT	GO:0035272~exocrine system development	29	1.88067	0.000995802	0.0171908	1.71648
GOTERM_BP_FAT	GO:0060537~muscle tissue development	13	0.843061	0.00108961	0.0186493	1.87674
GOTERM_BP_FAT	GO:0006468~protein amino acid phosphorylation	46	2.98314	0.00110069	0.0186914	1.89565
GOTERM_BP_FAT	GO:0030534~adult behavior	26	1.68612	0.00110403	0.0186037	1.90136
GOTERM_MF_FAT	GO:0005261~cation channel activity	27	1.75097	0.00117031	0.0428402	1.79819
GOTERM_CC_FAT	GO:0016023~cytoplasmic membrane-bounded vesicle	24	1.55642	0.00117548	0.0174879	1.6212
GOTERM_BP_FAT	GO:0001738~morphogenesis of a polarized epithelium	18	1.16732	0.00117716	0.0196734	2.02608
GOTERM_BP_FAT	GO:0019730~antimicrobial humoral response	18	1.16732	0.00117716	0.0196734	2.02608
GOTERM_CC_FAT	GO:0044463~cell projection part	15	0.972763	0.00120309	0.0172382	1.65899
GOTERM_MF_FAT	GO:0019992~diacylglycerol binding	11	0.713359	0.00126059	0.0441932	1.93564
GOTERM_CC_FAT	GO:0030136~clathrin-coated vesicle	17	1.10246	0.00130918	0.0180815	1.80404
GOTERM_MF_FAT	GO:0005088~Ras guanyl-nucleotide exchange factor activity	12	0.77821	0.00132622	0.044626	2.03546
GOTERM_BP_FAT	GO:0009968~negative regulation of signal transduction	23	1.49157	0.00133818	0.0221674	2.3002
GOTERM_MF_FAT	GO:0008307~structural constituent of muscle	7	0.453956	0.00134235	0.0434581	2.05997
GOTERM_BP_FAT	GO:0019935~cyclic-nucleotide-mediated signaling	8	0.518807	0.00134999	0.0221934	2.32028
GOTERM_BP_FAT	GO:0043954 begin_of_the_skype_highlighting 0043954 end_of_the_skype_highlighting~cellular component maintenance	8	0.518807	0.00134999	0.0221934	2.32028
GOTERM_BP_FAT	GO:0019722~calcium-mediated signaling	6	0.389105	0.00135753	0.0221502	2.33309
GOTERM_MF_FAT	GO:0004674~protein serine/threonine kinase activity	40	2.59403	0.00142825	0.0445042	2.19043
GOTERM_CC_FAT	GO:0005834~heterotrimeric G-protein complex	9	0.583658	0.00148862	0.0198349	2.04894
GOTERM_BP_FAT	GO:0006936~muscle contraction	7	0.453956	0.0014915	0.0241317	2.56053
GOTERM_BP_FAT	GO:0003012~muscle system process	7	0.453956	0.0014915	0.0241317	2.56053
GOTERM_BP_FAT	GO:0008355~olfactory learning	14	0.907912	0.00151551	0.0243363	2.60124
GOTERM_MF_FAT	GO:0005244~voltage-gated ion channel activity	15	0.972763	0.00151676	0.0455516	2.32469
GOTERM_MF_FAT	GO:0022832~voltage-gated channel activity	15	0.972763	0.00151676	0.0455516	2.32469
GOTERM_BP_FAT	GO:0040007~growth	24	1.55642	0.0016319	0.0259921	2.79836
GOTERM_MF_FAT	GO:0005234~extracellular-glutamate-gated ion channel activity	11	0.713359	0.00169298	0.0490066	2.59147
GOTERM_BP_FAT	GO:0006813~potassium ion transport	13	0.843061	0.00172163	0.0272054	2.95005
GOTERM_BP_FAT	GO:0006897~endocytosis	45	2.91829	0.00182281	0.028577	3.12086
GOTERM_BP_FAT	GO:0010324~membrane invagination	45	2.91829	0.00182281	0.028577	3.12086
GOTERM_MF_FAT	GO:0016917~GABA receptor activity	6	0.389105	0.00193881	0.054114	2.9625
GOTERM_CC_FAT	GO:0044421~extracellular region part	32	2.07523	0.00195614	0.0251335	2.68436
GOTERM_CC_FAT	GO:0031988~membrane-bounded vesicle	24	1.55642	0.00207627	0.0258091	2.84701
GOTERM_BP_FAT	GO:0022604~regulation of cell morphogenesis	25	1.62127	0.00218545	0.0339286	3.73069
GOTERM_BP_FAT	GO:0035150~regulation of tube size	9	0.583658	0.00221078	0.0340746	3.77315
GOTERM_BP_FAT	GO:0035023~regulation of Rho protein signal transduction	10	0.648508	0.00221585	0.0339133	3.78164
GOTERM_MF_FAT	GO:0004672~protein kinase activity	51	3.30739	0.00225194	0.060628	3.43319
GOTERM_BP_FAT	GO:0050801~ion homeostasis	14	0.907912	0.00226625	0.0344321	3.86606
GOTERM_BP_FAT	GO:0050906~detection of stimulus involved in sensory perception	14	0.907912	0.00226625	0.0344321	3.86606
GOTERM_BP_FAT	GO:0006140~regulation of nucleotide metabolic process	7	0.453956	0.00236982	0.0357319	4.03934
GOTERM_BP_FAT	GO:0051056~regulation of small GTPase mediated signal transduction	21	1.36187	0.00257878	0.0385603	4.38804
GOTERM_BP_FAT	GO:0043062 begin_of_the_skype_highlighting 0043062 end_of_the_skype_highlighting~extracellular structure organization	17	1.10246	0.00271053	0.0402189	4.60727
GOTERM_BP_FAT	GO:0055082~cellular chemical homeostasis	14	0.907912	0.00274281	0.0404158	4.66093
GOTERM_BP_FAT	GO:0007043~cell-cell junction assembly	10	0.648508	0.00290552	0.04248	4.93088
GOTERM_BP_FAT	GO:0055066~di-, tri-valent inorganic cation homeostasis	9	0.583658	0.0030021	0.0435729	5.09078
GOTERM_CC_FAT	GO:0031982~vesicle	25	1.62127	0.00303717	0.0363931	4.13898
GOTERM_CC_FAT	GO:0031410~cytoplasmic vesicle	24	1.55642	0.00308889	0.0359012	4.20806
GOTERM_BP_FAT	GO:0030036~actin cytoskeleton organization	28	1.81582	0.00323402	0.0465572	5.47371
GOTERM_BP_FAT	GO:0007264~small GTPase mediated signal transduction	23	1.49157	0.00324467	0.046403	5.49126
GOTERM_BP_FAT	GO:0006959~humoral immune response	19	1.23217	0.00333025	0.0472917	5.63218
GOTERM_BP_FAT	GO:0030537~larval behavior	11	0.713359	0.00340197	0.047977	5.75012
GOTERM_BP_FAT	GO:0045216~cell-cell junction organization	11	0.713359	0.00340197	0.047977	5.75012
GOTERM_MF_FAT	GO:0005083~small GTPase regulator activity	24	1.55642	0.0034823	0.0894897	5.26203
GOTERM_BP_FAT	GO:0007611~learning or memory	18	1.16732	0.00351431	0.0492084	5.93457
GOTERM_BP_FAT	GO:0030029~actin filament-based process	28	1.81582	0.00357712	0.0497503	6.03756
GOTERM_BP_FAT	GO:0016199~axon midline choice point recognition	7	0.453956	0.00358693	0.0495698	6.05364
GOTERM_MF_FAT	GO:0008227~amine receptor activity	9	0.583658	0.00362562	0.0903156	5.47295
GOTERM_BP_FAT	GO:0034329~cell junction assembly	10	0.648508	0.0037541	0.0514998	6.32717
GOTERM_BP_FAT	GO:0048870~cell motility	34	2.20493	0.00376544	0.0513312	6.3457
GOTERM_BP_FAT	GO:0007415~defasciculation of motor neuron axon	5	0.324254	0.00383824	0.0519768	6.46455
GOTERM_CC_FAT	GO:0005892~nicotinic acetylcholine-gated receptor-channel complex	6	0.389105	0.00386883	0.0434898	5.24429
GOTERM_BP_FAT	GO:0016337~cell-cell adhesion	15	0.972763	0.00391044	0.0526061	6.5823
GOTERM_BP_FAT	GO:0007600~sensory perception	46	2.98314	0.00398197	0.0532184	6.69881
GOTERM_BP_FAT	GO:0035151~regulation of tube size, open tracheal system	8	0.518807	0.00400809	0.053235	6.74133
GOTERM_MF_FAT	GO:0003779~actin binding	26	1.68612	0.00408217	0.0982934	6.1419
GOTERM_BP_FAT	GO:0048592~eye morphogenesis	45	2.91829	0.00412237	0.0543852	6.9271
GOTERM_BP_FAT	GO:0051349~positive regulation of lyase activity	6	0.389105	0.00412367	0.0540774	6.92921
GOTERM_BP_FAT	GO:0006874~cellular calcium ion homeostasis	6	0.389105	0.00412367	0.0540774	6.92921
GOTERM_BP_FAT	GO:0045165~cell fate commitment	40	2.59403	0.00417624	0.0544244	7.01455
GOTERM_BP_FAT	GO:0034330~cell junction organization	11	0.713359	0.00425688	0.0551212	7.14532
GOTERM_BP_FAT	GO:0002009~morphogenesis of an epithelium	39	2.52918	0.00429554	0.0552831	7.20795
GOTERM_BP_FAT	GO:0045087~innate immune response	20	1.29702	0.00461721	0.0589626	7.72752
GOTERM_BP_FAT	GO:0015672~monovalent inorganic cation transport	32	2.07523	0.00461894	0.0586435	7.73031
GOTERM_BP_FAT	GO:0046578~regulation of Ras protein signal transduction	18	1.16732	0.00464389	0.0586131	7.7705
GOTERM_BP_FAT	GO:0042063~gliogenesis	13	0.843061	0.00467781	0.0586925	7.82511
GOTERM_BP_FAT	GO:0016049~cell growth	13	0.843061	0.00467781	0.0586925	7.82511
GOTERM_BP_FAT	GO:0048747~muscle fiber development	10	0.648508	0.00478511	0.0596605	7.99764
GOTERM_BP_FAT	GO:0032535~regulation of cellular component size	21	1.36187	0.00482711	0.05983	8.06507
GOTERM_BP_FAT	GO:0016062~adaptation of rhodopsin mediated signaling	4	0.259403	0.0048376	0.0596205	8.08193
GOTERM_MF_FAT	GO:0004970~ionotropic glutamate receptor activity	10	0.648508	0.00492848	0.11432	7.37024
GOTERM_MF_FAT	GO:0005326~neurotransmitter transporter activity	10	0.648508	0.00492848	0.11432	7.37024
GOTERM_BP_FAT	GO:0043086 begin_of_the_skype_highlighting 0043086 end_of_the_skype_highlighting~negative regulation of catalytic activity	7	0.453956	0.00521325	0.0637538	8.68303
GOTERM_BP_FAT	GO:0007274~neuromuscular synaptic transmission	7	0.453956	0.00521325	0.0637538	8.68303
GOTERM_BP_FAT	GO:0055065~metal ion homeostasis	7	0.453956	0.00521325	0.0637538	8.68303
GOTERM_BP_FAT	GO:0044092~negative regulation of molecular function	7	0.453956	0.00521325	0.0637538	8.68303
GOTERM_BP_FAT	GO:0060429~epithelium development	40	2.59403	0.00522273	0.0635132	8.69815
GOTERM_BP_FAT	GO:0030003~cellular cation homeostasis	9	0.583658	0.00522901	0.0632375	8.70816
GOTERM_BP_FAT	GO:0001745~compound eye morphogenesis	42	2.72374	0.00525773	0.0632269	8.75395
GOTERM_BP_FAT	GO:0030005~cellular di-, tri-valent inorganic cation homeostasis	8	0.518807	0.00545208	0.0651364	9.06327
GOTERM_BP_FAT	GO:0007612~learning	14	0.907912	0.00553225	0.0657077	9.19057
GOTERM_CC_FAT	GO:0043235 begin_of_the_skype_highlighting 0043235 end_of_the_skype_highlighting~receptor complex	11	0.713359	0.00555819	0.0602176	7.4532
GOTERM_BP_FAT	GO:0001667~ameboidal cell migration	10	0.648508	0.00602323	0.0709613	9.96655
GOTERM_MF_FAT	GO:0008613~diuretic hormone activity	4	0.259403	0.00606249	0.135209	8.9926
GOTERM_MF_FAT	GO:0004687~myosin light chain kinase activity	4	0.259403	0.00606249	0.135209	8.9926
GOTERM_BP_FAT	GO:0016545~male courtship behavior, veined wing vibration	6	0.389105	0.00643718	0.0752623	10.6159
GOTERM_BP_FAT	GO:0045433~male courtship behavior, veined wing generated song production	6	0.389105	0.00643718	0.0752623	10.6159
GOTERM_BP_FAT	GO:0010160~formation of organ boundary	11	0.713359	0.0064684	0.0752149	10.6647
GOTERM_BP_FAT	GO:0008361~regulation of cell size	17	1.10246	0.00647621	0.0749067	10.6769
GOTERM_CC_FAT	GO:0005891~voltage-gated calcium channel complex	4	0.259403	0.00647792	0.0679845	8.63561
GOTERM_CC_FAT	GO:0034704~calcium channel complex	4	0.259403	0.00647792	0.0679845	8.63561
GOTERM_BP_FAT	GO:0045475~locomotor rhythm	9	0.583658	0.0067305	0.0773344	11.0734
GOTERM_BP_FAT	GO:0043297 begin_of_the_skype_highlighting 0043297 end_of_the_skype_highlighting~apical junction assembly	9	0.583658	0.0067305	0.0773344	11.0734
GOTERM_BP_FAT	GO:0035296~regulation of tube diameter	5	0.324254	0.0070133	0.0800435	11.5124
GOTERM_CC_FAT	GO:0015629~actin cytoskeleton	20	1.29702	0.00709114	0.0722664	9.41614
GOTERM_BP_FAT	GO:0006091~generation of precursor metabolites and energy	37	2.39948	0.00715449	0.0811725	11.7308
GOTERM_BP_FAT	GO:0042052~rhabdomere development	8	0.518807	0.00725302	0.0818258	11.8829
GOTERM_BP_FAT	GO:0048749~compound eye development	49	3.17769	0.00725426	0.0814221	11.8848
GOTERM_BP_FAT	GO:0019991~septate junction assembly	7	0.453956	0.00732049	0.0817204	11.9869
GOTERM_MF_FAT	GO:0008289~lipid binding	25	1.62127	0.00737815	0.158128	10.8415
GOTERM_BP_FAT	GO:0055080~cation homeostasis	10	0.648508	0.00749403	0.0831603	12.2539
GOTERM_BP_FAT	GO:0070201~regulation of establishment of protein localization	10	0.648508	0.00749403	0.0831603	12.2539
GOTERM_BP_FAT	GO:0051223~regulation of protein transport	10	0.648508	0.00749403	0.0831603	12.2539
GOTERM_BP_FAT	GO:0001654~eye development	52	3.37224	0.0075649	0.0834951	12.3627
GOTERM_BP_FAT	GO:0040008~regulation of growth	21	1.36187	0.00762087	0.0836694	12.4486
GOTERM_MF_FAT	GO:0003704~specific RNA polymerase II transcription factor activity	18	1.16732	0.00771063	0.160694	11.3032
GOTERM_BP_FAT	GO:0060284~regulation of cell development	25	1.62127	0.00781335	0.0852728	12.7432
GOTERM_BP_FAT	GO:0051674~localization of cell	34	2.20493	0.0078301	0.085027	12.7688
GOTERM_CC_FAT	GO:0030135~coated vesicle	18	1.16732	0.00827874	0.0817813	10.9102
GOTERM_MF_FAT	GO:0005089~Rho guanyl-nucleotide exchange factor activity	9	0.583658	0.00836604	0.16911	12.2066
GOTERM_BP_FAT	GO:0035239~tube morphogenesis	18	1.16732	0.00880487	0.0946733	14.2462
GOTERM_MF_FAT	GO:0030528~transcription regulator activity	102	6.61479	0.00889538	0.174781	12.93
GOTERM_MF_FAT	GO:0004385~guanylate kinase activity	5	0.324254	0.00927991	0.177627	13.452
GOTERM_BP_FAT	GO:0006955~immune response	30	1.94553	0.00941301	0.100412	15.1559
GOTERM_BP_FAT	GO:0048645~organ formation	11	0.713359	0.00948175	0.100624	15.2582
GOTERM_BP_FAT	GO:0046669~regulation of compound eye retinal cell programmed cell death	6	0.389105	0.00952823	0.10061	15.3273
GOTERM_BP_FAT	GO:0042749~regulation of circadian sleep/wake cycle	6	0.389105	0.00952823	0.10061	15.3273
GOTERM_BP_FAT	GO:0022410~circadian sleep/wake cycle process	6	0.389105	0.00952823	0.10061	15.3273
GOTERM_BP_FAT	GO:0048065~male courtship behavior, veined wing extension	6	0.389105	0.00952823	0.10061	15.3273
GOTERM_CC_FAT	GO:0016323~basolateral plasma membrane	9	0.583658	0.00953719	0.0913811	12.4685
GOTERM_BP_FAT	GO:0035295~tube development	20	1.29702	0.0103753	0.108575	16.5769
GOTERM_BP_FAT	GO:0010631~epithelial cell migration	9	0.583658	0.0106814	0.111083	17.0243
GOTERM_BP_FAT	GO:0007427~epithelial cell migration, open tracheal system	9	0.583658	0.0106814	0.111083	17.0243
GOTERM_BP_FAT	GO:0048878~chemical homeostasis	15	0.972763	0.0110461	0.114133	17.5541
GOTERM_BP_FAT	GO:0006576~biogenic amine metabolic process	10	0.648508	0.011239	0.115477	17.8332
GOTERM_BP_FAT	GO:0015980~energy derivation by oxidation of organic compounds	22	1.42672	0.0116062	0.118486	18.3618
GOTERM_BP_FAT	GO:0009266~response to temperature stimulus	16	1.03761	0.011676	0.11861	18.4619
GOTERM_BP_FAT	GO:0046034~ATP metabolic process	17	1.10246	0.0121441	0.122525	19.1305
GOTERM_BP_FAT	GO:0048588~developmental cell growth	9	0.583658	0.0132005	0.131913	20.6203
GOTERM_BP_FAT	GO:0042306~regulation of protein import into nucleus	9	0.583658	0.0132005	0.131913	20.6203
GOTERM_BP_FAT	GO:0008063~Toll signaling pathway	9	0.583658	0.0132005	0.131913	20.6203
GOTERM_BP_FAT	GO:0006875~cellular metal ion homeostasis	6	0.389105	0.0135051	0.134156	21.0451
GOTERM_BP_FAT	GO:0042745~circadian sleep/wake cycle	6	0.389105	0.0135051	0.134156	21.0451
GOTERM_BP_FAT	GO:0001736~establishment of planar polarity	14	0.907912	0.0135226	0.133719	21.0694
GOTERM_BP_FAT	GO:0045449~regulation of transcription	108	7.00389	0.0137776	0.135471	21.4232
GOTERM_BP_FAT	GO:0042048~olfactory behavior	19	1.23217	0.0140994	0.137816	21.8676
GOTERM_BP_FAT	GO:0007163~establishment or maintenance of cell polarity	21	1.36187	0.0141419	0.137596	21.9261
GOTERM_MF_FAT	GO:0051540~metal cluster binding	13	0.843061	0.0141932	0.253758	19.8693
GOTERM_MF_FAT	GO:0051536~iron-sulfur cluster binding	13	0.843061	0.0141932	0.253758	19.8693
GOTERM_BP_FAT	GO:0009408~response to heat	15	0.972763	0.0143145	0.138555	22.1632
GOTERM_CC_FAT	GO:0005865~striated muscle thin filament	4	0.259403	0.0147365	0.134762	18.6421
GOTERM_BP_FAT	GO:0016477~cell migration	30	1.94553	0.0149897	0.144012	23.0847
GOTERM_MF_FAT	GO:0005245~voltage-gated calcium channel activity	5	0.324254	0.0151528	0.263153	21.0695
GOTERM_BP_FAT	GO:0042398~cellular amino acid derivative biosynthetic process	8	0.518807	0.0152756	0.145935	23.4718
GOTERM_MF_FAT	GO:0030695~GTPase regulator activity	27	1.75097	0.0153276	0.260591	21.2863
GOTERM_BP_FAT	GO:0007164~establishment of tissue polarity	14	0.907912	0.0154472	0.146825	23.7031
GOTERM_BP_FAT	GO:0035214~eye-antennal disc development	14	0.907912	0.0154472	0.146825	23.7031
GOTERM_BP_FAT	GO:0007635~chemosensory behavior	21	1.36187	0.0155649	0.147233	23.8614
GOTERM_BP_FAT	GO:0045927~positive regulation of growth	9	0.583658	0.0161275	0.151524	24.6142
GOTERM_BP_FAT	GO:0033157~regulation of intracellular protein transport	9	0.583658	0.0161275	0.151524	24.6142
GOTERM_BP_FAT	GO:0007507~heart development	15	0.972763	0.0162052	0.151558	24.7175
GOTERM_CC_FAT	GO:0005615~extracellular space	18	1.16732	0.0175727	0.155188	21.8369
GOTERM_BP_FAT	GO:0007187~G-protein signaling, coupled to cyclic nucleotide second messenger	5	0.324254	0.0175826	0.162751	26.5284
GOTERM_BP_FAT	GO:0019216~regulation of lipid metabolic process	5	0.324254	0.0175826	0.162751	26.5284
GOTERM_BP_FAT	GO:0007482~haltere development	5	0.324254	0.0175826	0.162751	26.5284
GOTERM_BP_FAT	GO:0007188~G-protein signaling, coupled to cAMP nucleotide second messenger	5	0.324254	0.0175826	0.162751	26.5284
GOTERM_BP_FAT	GO:0042044~fluid transport	5	0.324254	0.0175826	0.162751	26.5284
GOTERM_BP_FAT	GO:0031281~positive regulation of cyclase activity	5	0.324254	0.0175826	0.162751	26.5284
GOTERM_BP_FAT	GO:0019732~antifungal humoral response	5	0.324254	0.0175826	0.162751	26.5284
GOTERM_BP_FAT	GO:0045762~positive regulation of adenylate cyclase activity	5	0.324254	0.0175826	0.162751	26.5284
GOTERM_BP_FAT	GO:0042493~response to drug	5	0.324254	0.0175826	0.162751	26.5284
GOTERM_MF_FAT	GO:0015293~symporter activity	18	1.16732	0.0181955	0.295972	24.7648
GOTERM_BP_FAT	GO:0007632~visual behavior	6	0.389105	0.0184642	0.16954	27.6658
GOTERM_BP_FAT	GO:0008344~adult locomotory behavior	17	1.10246	0.0190151	0.173458	28.368
GOTERM_BP_FAT	GO:0008360~regulation of cell shape	19	1.23217	0.0190958	0.173421	28.4704
GOTERM_BP_FAT	GO:0031344~regulation of cell projection organization	10	0.648508	0.0192624	0.174095	28.6812
GOTERM_BP_FAT	GO:0032880~regulation of protein localization	10	0.648508	0.0192624	0.174095	28.6812
GOTERM_BP_FAT	GO:0001558~regulation of cell growth	9	0.583658	0.0194957	0.175313	28.9754
GOTERM_MF_FAT	GO:0060589~nucleoside-triphosphatase regulator activity	27	1.75097	0.0197224	0.310926	26.5576
GOTERM_BP_FAT	GO:0046552~photoreceptor cell fate commitment	12	0.77821	0.0203403	0.18151	30.0311
GOTERM_BP_FAT	GO:0045317~equator specification	4	0.259403	0.0204138	0.18138	30.1223
GOTERM_BP_FAT	GO:0007200~activation of phospholipase C activity by G-protein coupled receptor protein signaling pathway coupled to IP3 second messenger	4	0.259403	0.0204138	0.18138	30.1223
GOTERM_BP_FAT	GO:0001539~ciliary or flagellar motility	4	0.259403	0.0204138	0.18138	30.1223
GOTERM_BP_FAT	GO:0035158~regulation of tube diameter, open tracheal system	4	0.259403	0.0204138	0.18138	30.1223
GOTERM_BP_FAT	GO:0016044~membrane organization	48	3.11284	0.0206269	0.182379	30.3861
GOTERM_BP_FAT	GO:0006911~phagocytosis, engulfment	31	2.01038	0.0206355	0.181726	30.3967
GOTERM_BP_FAT	GO:0051186~cofactor metabolic process	20	1.29702	0.0208167	0.182458	30.6201
GOTERM_BP_FAT	GO:0006754~ATP biosynthetic process	16	1.03761	0.0209405	0.182728	30.7724
GOTERM_BP_FAT	GO:0010001~glial cell differentiation	7	0.453956	0.0219333	0.189854	31.9823
GOTERM_BP_FAT	GO:0006952~defense response	29	1.88067	0.0222512	0.191607	32.3654
GOTERM_MF_FAT	GO:0030955~potassium ion binding	8	0.518807	0.0226899	0.342927	29.9282
GOTERM_BP_FAT	GO:0019731~antibacterial humoral response	8	0.518807	0.0232633	0.198717	33.5719
GOTERM_BP_FAT	GO:0051240~positive regulation of multicellular organismal process	8	0.518807	0.0232633	0.198717	33.5719
GOTERM_BP_FAT	GO:0046822~regulation of nucleocytoplasmic transport	9	0.583658	0.0233362	0.198519	33.6579
GOTERM_BP_FAT	GO:0010033~response to organic substance	22	1.42672	0.0238821	0.201939	34.2995
GOTERM_BP_FAT	GO:0008345~larval locomotory behavior	6	0.389105	0.0244874	0.205767	35.0038
GOTERM_BP_FAT	GO:0042067~establishment of ommatidial polarity	11	0.713359	0.0250005	0.208855	35.5954
GOTERM_BP_FAT	GO:0042594~response to starvation	5	0.324254	0.0252734	0.210117	35.908
GOTERM_BP_FAT	GO:0035216~haltere disc development	5	0.324254	0.0252734	0.210117	35.908
GOTERM_BP_FAT	GO:0009144~purine nucleoside triphosphate metabolic process	17	1.10246	0.025872	0.21378	36.5885
GOTERM_BP_FAT	GO:0009205~purine ribonucleoside triphosphate metabolic process	17	1.10246	0.025872	0.21378	36.5885
GOTERM_MF_FAT	GO:0003954~NADH dehydrogenase activity	11	0.713359	0.0260529	0.376851	33.5728
GOTERM_CC_FAT	GO:0031674~I band	4	0.259403	0.0268368	0.223225	31.4796
GOTERM_CC_FAT	GO:0030018~Z disc	4	0.259403	0.0268368	0.223225	31.4796
GOTERM_BP_FAT	GO:0008045~motor axon guidance	7	0.453956	0.0274384	0.22448	38.3373
GOTERM_CC_FAT	GO:0033267~axon part	6	0.389105	0.0275099	0.223535	32.1352
GOTERM_CC_FAT	GO:0043679 begin_of_the_skype_highlighting 0043679 end_of_the_skype_highlighting~nerve terminal	6	0.389105	0.0275099	0.223535	32.1352
GOTERM_BP_FAT	GO:0032386~regulation of intracellular transport	9	0.583658	0.0276785	0.225404	38.6013
GOTERM_BP_FAT	GO:0051188~cofactor biosynthetic process	13	0.843061	0.027697	0.22472	38.6217
GOTERM_BP_FAT	GO:0007156~homophilic cell adhesion	8	0.518807	0.0281723	0.227325	39.141
GOTERM_BP_FAT	GO:0009199~ribonucleoside triphosphate metabolic process	17	1.10246	0.0285251	0.229028	39.5238
GOTERM_BP_FAT	GO:0048663~neuron fate commitment	12	0.77821	0.0302422	0.240334	41.3547
GOTERM_MF_FAT	GO:0005543~phospholipid binding	11	0.713359	0.0302591	0.416832	37.8818
GOTERM_BP_FAT	GO:0006575~cellular amino acid derivative metabolic process	13	0.843061	0.0311683	0.245935	42.3204
GOTERM_CC_FAT	GO:0070160~occluding junction	8	0.518807	0.0311988	0.244927	35.6264
GOTERM_BP_FAT	GO:0009141~nucleoside triphosphate metabolic process	17	1.10246	0.0313751	0.246502	42.534
GOTERM_BP_FAT	GO:0046668~regulation of retinal cell programmed cell death	6	0.389105	0.0316403	0.247466	42.8068
GOTERM_BP_FAT	GO:0030307~positive regulation of cell growth	6	0.389105	0.0316403	0.247466	42.8068
GOTERM_BP_FAT	GO:0002164~larval development	14	0.907912	0.031655	0.246707	42.822
GOTERM_BP_FAT	GO:0009206~purine ribonucleoside triphosphate biosynthetic process	16	1.03761	0.0316895	0.246088	42.8573
GOTERM_BP_FAT	GO:0009145~purine nucleoside triphosphate biosynthetic process	16	1.03761	0.0316895	0.246088	42.8573
GOTERM_MF_FAT	GO:0005544~calcium-dependent phospholipid binding	5	0.324254	0.0327056	0.435571	40.2663
GOTERM_BP_FAT	GO:0046671~negative regulation of retinal cell programmed cell death	4	0.259403	0.0328454	0.253075	44.0312
GOTERM_BP_FAT	GO:0007614~short-term memory	4	0.259403	0.0328454	0.253075	44.0312
GOTERM_BP_FAT	GO:0046673~negative regulation of compound eye retinal cell programmed cell death	4	0.259403	0.0328454	0.253075	44.0312
GOTERM_BP_FAT	GO:0045214~sarcomere organization	4	0.259403	0.0328454	0.253075	44.0312
GOTERM_BP_FAT	GO:0042133~neurotransmitter metabolic process	4	0.259403	0.0328454	0.253075	44.0312
GOTERM_MF_FAT	GO:0019201~nucleotide kinase activity	6	0.389105	0.0331275	0.43339	40.6688
GOTERM_BP_FAT	GO:0008056~ocellus development	3	0.194553	0.0334561	0.256309	44.6422
GOTERM_BP_FAT	GO:0008291~acetylcholine metabolic process	3	0.194553	0.0334561	0.256309	44.6422
GOTERM_BP_FAT	GO:0016204~determination of muscle attachment site	3	0.194553	0.0334561	0.256309	44.6422
GOTERM_BP_FAT	GO:0002118~aggressive behavior	3	0.194553	0.0334561	0.256309	44.6422
GOTERM_BP_FAT	GO:0016060~metarhodopsin inactivation	3	0.194553	0.0334561	0.256309	44.6422
GOTERM_BP_FAT	GO:0007423~sensory organ development	58	3.76135	0.033623	0.256552	44.8081
GOTERM_BP_FAT	GO:0051345~positive regulation of hydrolase activity	7	0.453956	0.033784	0.256754	44.9677
GOTERM_BP_FAT	GO:0007528~neuromuscular junction development	7	0.453956	0.033784	0.256754	44.9677
GOTERM_BP_FAT	GO:0048741~skeletal muscle fiber development	7	0.453956	0.033784	0.256754	44.9677
GOTERM_MF_FAT	GO:0042802~identical protein binding	26	1.68612	0.0338971	0.43466	41.3963
GOTERM_CC_FAT	GO:0005918~septate junction	7	0.453956	0.0341819	0.260237	38.3269
GOTERM_BP_FAT	GO:0051960~regulation of nervous system development	17	1.10246	0.0344293	0.260151	45.6029
GOTERM_BP_FAT	GO:0022900~electron transport chain	17	1.10246	0.0344293	0.260151	45.6029
GOTERM_CC_FAT	GO:0045271~respiratory chain complex I	11	0.713359	0.0346101	0.258167	38.7058
GOTERM_CC_FAT	GO:0030964~NADH dehydrogenase complex	11	0.713359	0.0346101	0.258167	38.7058
GOTERM_CC_FAT	GO:0005747~mitochondrial respiratory chain complex I	11	0.713359	0.0346101	0.258167	38.7058
GOTERM_BP_FAT	GO:0009142~nucleoside triphosphate biosynthetic process	16	1.03761	0.0349143	0.262461	46.0758
GOTERM_BP_FAT	GO:0009201~ribonucleoside triphosphate biosynthetic process	16	1.03761	0.0349143	0.262461	46.0758
GOTERM_BP_FAT	GO:0042742~defense response to bacterium	14	0.907912	0.0352416	0.263721	46.3927
GOTERM_CC_FAT	GO:0043195~terminal button	5	0.324254	0.0352464	0.257512	39.2648
GOTERM_BP_FAT	GO:0060562~epithelial tube morphogenesis	10	0.648508	0.0355046	0.264553	46.6461
GOTERM_BP_FAT	GO:0001763~morphogenesis of a branching structure	10	0.648508	0.0355046	0.264553	46.6461
GOTERM_BP_FAT	GO:0045333~cellular respiration	19	1.23217	0.0359752	0.266716	47.0967
GOTERM_MF_FAT	GO:0016776~phosphotransferase activity, phosphate group as acceptor	7	0.453956	0.0384632	0.470827	45.5444
GOTERM_MF_FAT	GO:0005248~voltage-gated sodium channel activity	3	0.194553	0.0388253	0.467755	45.8613
GOTERM_MF_FAT	GO:0042166~acetylcholine binding	3	0.194553	0.0388253	0.467755	45.8613
GOTERM_MF_FAT	GO:0005523~tropomyosin binding	3	0.194553	0.0388253	0.467755	45.8613
GOTERM_BP_FAT	GO:0006909~phagocytosis	31	2.01038	0.0388668	0.284209	49.7876
GOTERM_MF_FAT	GO:0046906~tetrapyrrole binding	25	1.62127	0.0393739	0.466402	46.3381
GOTERM_MF_FAT	GO:0020037~heme binding	25	1.62127	0.0393739	0.466402	46.3381
GOTERM_BP_FAT	GO:0007525~somatic muscle development	6	0.389105	0.0399712	0.290182	50.7809
GOTERM_BP_FAT	GO:0001704~formation of primary germ layer	8	0.518807	0.039988	0.289357	50.7959
GOTERM_CC_FAT	GO:0000235~astral microtubule	3	0.194553	0.0405821	0.285811	43.7699
GOTERM_CC_FAT	GO:0048786~presynaptic active zone	3	0.194553	0.0405821	0.285811	43.7699
GOTERM_MF_FAT	GO:0005267~potassium channel activity	9	0.583658	0.0415369	0.478744	48.1802
GOTERM_BP_FAT	GO:0043069 begin_of_the_skype_highlighting 0043069 end_of_the_skype_highlighting~negative regulation of programmed cell death	11	0.713359	0.0423386	0.302831	52.8481
GOTERM_BP_FAT	GO:0009150~purine ribonucleotide metabolic process	19	1.23217	0.0423664	0.302046	52.8718
GOTERM_MF_FAT	GO:0042625~ATPase activity, coupled to transmembrane movement of ions	16	1.03761	0.0427256	0.482532	49.1673
GOTERM_CC_FAT	GO:0016010~dystrophin-associated glycoprotein complex	4	0.259403	0.0427925	0.293969	45.5437
GOTERM_CC_FAT	GO:0045170~spectrosome	4	0.259403	0.0427925	0.293969	45.5437
GOTERM_BP_FAT	GO:0051336~regulation of hydrolase activity	14	0.907912	0.0432691	0.306532	53.638
GOTERM_BP_FAT	GO:0006163~purine nucleotide metabolic process	22	1.42672	0.0442859	0.311638	54.4868
GOTERM_BP_FAT	GO:0031589~cell-substrate adhesion	5	0.324254	0.0458753	0.320034	55.7844
GOTERM_BP_FAT	GO:0007160~cell-matrix adhesion	5	0.324254	0.0458753	0.320034	55.7844
GOTERM_CC_FAT	GO:0005924~cell-substrate adherens junction	6	0.389105	0.0462392	0.308762	48.2063
GOTERM_BP_FAT	GO:0042330~taxis	10	0.648508	0.0463902	0.322056	56.1972
GOTERM_MF_FAT	GO:0005085~guanyl-nucleotide exchange factor activity	13	0.843061	0.0465684	0.506924	52.239
GOTERM_MF_FAT	GO:0005328~neurotransmitter:sodium symporter activity	7	0.453956	0.0470002	0.504263	52.573
GOTERM_MF_FAT	GO:0015294~solute:cation symporter activity	16	1.03761	0.0470653	0.498922	52.6232
GOTERM_BP_FAT	GO:0045859~regulation of protein kinase activity	11	0.713359	0.047704	0.328664	57.2342
GOTERM_BP_FAT	GO:0051338~regulation of transferase activity	11	0.713359	0.047704	0.328664	57.2342
GOTERM_BP_FAT	GO:0043549 begin_of_the_skype_highlighting 0043549 end_of_the_skype_highlighting~regulation of kinase activity	11	0.713359	0.047704	0.328664	57.2342
GOTERM_MF_FAT	GO:0008081~phosphoric diester hydrolase activity	8	0.518807	0.0485771	0.504432	53.7746
GOTERM_MF_FAT	GO:0005506~iron ion binding	41	2.65888	0.0491445	0.502919	54.1999
GOTERM_BP_FAT	GO:0035277~spiracle morphogenesis, open tracheal system	6	0.389105	0.0495112	0.337965	58.6229
GOTERM_BP_FAT	GO:0007169~transmembrane receptor protein tyrosine kinase signaling pathway	19	1.23217	0.0495388	0.337113	58.6437
GOTERM_CC_FAT	GO:0031012~extracellular matrix	12	0.77821	0.0500711	0.324846	51.0243
GOTERM_CC_FAT	GO:0005624~membrane fraction	20	1.29702	0.0505621	0.322359	51.3749
GOTERM_BP_FAT	GO:0006119~oxidative phosphorylation	22	1.42672	0.0509359	0.343938	59.6876
GOTERM_BP_FAT	GO:0009152~purine ribonucleotide biosynthetic process	18	1.16732	0.0512896	0.344888	59.9479
GOTERM_BP_FAT	GO:0009617~response to bacterium	15	0.972763	0.0514455	0.344739	60.0621
GOTERM_BP_FAT	GO:0042592~homeostatic process	26	1.68612	0.0518498	0.345958	60.3568
GOTERM_MF_FAT	GO:0031420~alkali metal ion binding	11	0.713359	0.0518542	0.516577	56.1812
GOTERM_BP_FAT	GO:0006164~purine nucleotide biosynthetic process	21	1.36187	0.0530853	0.351702	61.245
GOTERM_MF_FAT	GO:0003924~GTPase activity	23	1.49157	0.0531155	0.519724	57.0758
GOTERM_MF_FAT	GO:0005200~structural constituent of cytoskeleton	10	0.648508	0.0542155	0.521687	57.842
GOTERM_MF_FAT	GO:0015662~ATPase activity, coupled to transmembrane movement of ions, phosphorylative mechanism	15	0.972763	0.0555714	0.525271	58.7689
GOTERM_MF_FAT	GO:0050136~NADH dehydrogenase (quinone) activity	9	0.583658	0.0561078	0.52345	59.1303
GOTERM_MF_FAT	GO:0008137~NADH dehydrogenase (ubiquinone) activity	9	0.583658	0.0561078	0.52345	59.1303
GOTERM_MF_FAT	GO:0016655~oxidoreductase activity, acting on NADH or NADPH, quinone or similar compound as acceptor	9	0.583658	0.0561078	0.52345	59.1303
GOTERM_MF_FAT	GO:0008083~growth factor activity	8	0.518807	0.0571385	0.524838	59.8164
GOTERM_BP_FAT	GO:0051705~behavioral interaction between organisms	14	0.907912	0.0575787	0.374685	64.3198
GOTERM_BP_FAT	GO:0060446~branching involved in open tracheal system development	9	0.583658	0.0577537	0.374545	64.4347
GOTERM_BP_FAT	GO:0048754~branching morphogenesis of a tube	9	0.583658	0.0577537	0.374545	64.4347
GOTERM_MF_FAT	GO:0015370~solute:sodium symporter activity	13	0.843061	0.0578168	0.523976	60.2621
GOTERM_CC_FAT	GO:0030055~cell-substrate junction	6	0.389105	0.0578604	0.355048	56.3194
GOTERM_BP_FAT	GO:0035088~establishment or maintenance of apical/basal cell polarity	7	0.453956	0.0581779	0.375705	64.712
GOTERM_BP_FAT	GO:0001707~mesoderm formation	7	0.453956	0.0581779	0.375705	64.712
GOTERM_BP_FAT	GO:0007584~response to nutrient	5	0.324254	0.0588234	0.378003	65.1299
GOTERM_MF_FAT	GO:0005100~Rho GTPase activator activity	4	0.259403	0.0589108	0.525719	60.971
GOTERM_BP_FAT	GO:0045793~positive regulation of cell size	6	0.389105	0.0602734	0.384403	66.0518
GOTERM_BP_FAT	GO:0030178~negative regulation of Wnt receptor signaling pathway	6	0.389105	0.0602734	0.384403	66.0518
GOTERM_BP_FAT	GO:0060560~developmental growth involved in morphogenesis	6	0.389105	0.0602734	0.384403	66.0518
GOTERM_BP_FAT	GO:0008104~protein localization	54	3.50195	0.0603908	0.383942	66.1254
GOTERM_BP_FAT	GO:0009259~ribonucleotide metabolic process	19	1.23217	0.0618472	0.39026	67.0263
GOTERM_MF_FAT	GO:0030414~peptidase inhibitor activity	16	1.03761	0.061917	0.53893	62.8589
GOTERM_BP_FAT	GO:0048790~maintenance of presynaptic active zone structure	3	0.194553	0.0620747	0.390339	67.165
GOTERM_BP_FAT	GO:0051282~regulation of sequestering of calcium ion	3	0.194553	0.0620747	0.390339	67.165
GOTERM_BP_FAT	GO:0032844~regulation of homeostatic process	3	0.194553	0.0620747	0.390339	67.165
GOTERM_BP_FAT	GO:0030721~spectrosome organization	3	0.194553	0.0620747	0.390339	67.165
GOTERM_BP_FAT	GO:0048098~antennal joint development	3	0.194553	0.0620747	0.390339	67.165
GOTERM_CC_FAT	GO:0043025 begin_of_the_skype_highlighting 0043025 end_of_the_skype_highlighting~cell soma	5	0.324254	0.0627979	0.374001	59.3953
GOTERM_BP_FAT	GO:0035317~imaginal disc-derived wing hair organization	8	0.518807	0.06306	0.3942	67.7594
GOTERM_BP_FAT	GO:0060341~regulation of cellular localization	13	0.843061	0.0645104	0.400303	68.6158
GOTERM_BP_FAT	GO:0048638~regulation of developmental growth	9	0.583658	0.0655637	0.404383	69.2242
GOTERM_BP_FAT	GO:0007619~courtship behavior	12	0.77821	0.0657226	0.404083	69.3151
GOTERM_BP_FAT	GO:0060548~negative regulation of cell death	11	0.713359	0.0664687	0.406623	69.7381
GOTERM_BP_FAT	GO:0045664~regulation of neuron differentiation	11	0.713359	0.0664687	0.406623	69.7381
GOTERM_BP_FAT	GO:0001752~compound eye photoreceptor fate commitment	10	0.648508	0.066527	0.405834	69.7709
GOTERM_BP_FAT	GO:0042706~eye photoreceptor cell fate commitment	10	0.648508	0.066527	0.405834	69.7709
GOTERM_BP_FAT	GO:0015893~drug transport	4	0.259403	0.0667481	0.405832	69.8951
GOTERM_BP_FAT	GO:0031163~metallo-sulfur cluster assembly	4	0.259403	0.0667481	0.405832	69.8951
GOTERM_BP_FAT	GO:0016226~iron-sulfur cluster assembly	4	0.259403	0.0667481	0.405832	69.8951
GOTERM_BP_FAT	GO:0042439~ethanolamine and derivative metabolic process	4	0.259403	0.0667481	0.405832	69.8951
GOTERM_BP_FAT	GO:0007190~activation of adenylate cyclase activity	4	0.259403	0.0667481	0.405832	69.8951
GOTERM_BP_FAT	GO:0050878~regulation of body fluid levels	4	0.259403	0.0667481	0.405832	69.8951
GOTERM_MF_FAT	GO:0005262~calcium channel activity	7	0.453956	0.0673342	0.565095	66.0469
GOTERM_MF_FAT	GO:0008047~enzyme activator activity	17	1.10246	0.0678269	0.562836	66.3238
GOTERM_BP_FAT	GO:0007265~Ras protein signal transduction	7	0.453956	0.0681536	0.411471	70.6734
GOTERM_BP_FAT	GO:0048332~mesoderm morphogenesis	7	0.453956	0.0681536	0.411471	70.6734
GOTERM_CC_FAT	GO:0005626~insoluble fraction	20	1.29702	0.0691028	0.398155	63.031
GOTERM_BP_FAT	GO:0001709~cell fate determination	21	1.36187	0.0694464	0.416501	71.3725
GOTERM_CC_FAT	GO:0005911~cell-cell junction	12	0.77821	0.0702678	0.397947	63.6688
GOTERM_CC_FAT	GO:0034705~potassium channel complex	6	0.389105	0.0709968	0.395815	64.0627
GOTERM_CC_FAT	GO:0008076~voltage-gated potassium channel complex	6	0.389105	0.0709968	0.395815	64.0627
GOTERM_BP_FAT	GO:0022612~gland morphogenesis	19	1.23217	0.071134	0.423292	72.2614
GOTERM_BP_FAT	GO:0007435~salivary gland morphogenesis	19	1.23217	0.071134	0.423292	72.2614
GOTERM_MF_FAT	GO:0004890~GABA-A receptor activity	3	0.194553	0.0715881	0.578212	68.3689
GOTERM_MF_FAT	GO:0042043~neurexin binding	3	0.194553	0.0715881	0.578212	68.3689
GOTERM_BP_FAT	GO:0035315~hair cell differentiation	8	0.518807	0.072233	0.427277	72.8263
GOTERM_BP_FAT	GO:0006120~mitochondrial electron transport, NADH to ubiquinone	8	0.518807	0.072233	0.427277	72.8263
GOTERM_BP_FAT	GO:0035316~non-sensory hair organization	8	0.518807	0.072233	0.427277	72.8263
GOTERM_BP_FAT	GO:0007426~tracheal outgrowth, open tracheal system	6	0.389105	0.0722547	0.426298	72.8373
GOTERM_MF_FAT	GO:0046914~transition metal ion binding	178	11.5435	0.0732105	0.581801	69.2147
GOTERM_BP_FAT	GO:0040018~positive regulation of multicellular organism growth	5	0.324254	0.0734994	0.430893	73.4637
GOTERM_BP_FAT	GO:0044271~nitrogen compound biosynthetic process	34	2.20493	0.0737523	0.43096	73.5893
GOTERM_CC_FAT	GO:0005578~proteinaceous extracellular matrix	11	0.713359	0.074241	0.404711	65.7679
GOTERM_BP_FAT	GO:0002168~instar larval development	10	0.648508	0.074293	0.432322	73.856
GOTERM_BP_FAT	GO:0009260~ribonucleotide biosynthetic process	18	1.16732	0.0743279	0.431406	73.873
GOTERM_CC_FAT	GO:0005964~phosphorylase kinase complex	3	0.194553	0.0746863	0.401362	65.9961
GOTERM_MF_FAT	GO:0005275~amine transmembrane transporter activity	12	0.77821	0.0761155	0.59174	70.6764
GOTERM_MF_FAT	GO:0005217~intracellular ligand-gated ion channel activity	4	0.259403	0.0807898	0.609711	72.893
GOTERM_MF_FAT	GO:0008034~lipoprotein binding	4	0.259403	0.0807898	0.609711	72.893
GOTERM_MF_FAT	GO:0030228~lipoprotein receptor activity	4	0.259403	0.0807898	0.609711	72.893
GOTERM_BP_FAT	GO:0006084~acetyl-CoA metabolic process	8	0.518807	0.0821539	0.464509	77.4571
GOTERM_BP_FAT	GO:0048488~synaptic vesicle endocytosis	8	0.518807	0.0821539	0.464509	77.4571
GOTERM_BP_FAT	GO:0006355~regulation of transcription, DNA-dependent	79	5.12322	0.0832298	0.467951	77.9119
GOTERM_BP_FAT	GO:0007416~synaptogenesis	6	0.389105	0.085436	0.476059	78.8177
GOTERM_BP_FAT	GO:0070507~regulation of microtubule cytoskeleton organization	6	0.389105	0.085436	0.476059	78.8177
GOTERM_BP_FAT	GO:0050795~regulation of behavior	6	0.389105	0.085436	0.476059	78.8177
GOTERM_CC_FAT	GO:0000267~cell fraction	20	1.29702	0.0857244	0.441528	71.2193
GOTERM_MF_FAT	GO:0004866~endopeptidase inhibitor activity	15	0.972763	0.0863831	0.630683	75.3392
GOTERM_MF_FAT	GO:0003702~RNA polymerase II transcription factor activity	39	2.52918	0.0870088	0.628776	75.5996
GOTERM_CC_FAT	GO:0016327~apicolateral plasma membrane	10	0.648508	0.0876919	0.443882	72.0681
GOTERM_BP_FAT	GO:0006898~receptor-mediated endocytosis	4	0.259403	0.087819	0.484734	79.7566
GOTERM_BP_FAT	GO:0042127~regulation of cell proliferation	11	0.713359	0.0893831	0.489945	80.3514
GOTERM_BP_FAT	GO:0021782~glial cell development	5	0.324254	0.0898368	0.490644	80.5209
GOTERM_MF_FAT	GO:0016820~hydrolase activity, acting on acid anhydrides, catalyzing transmembrane movement of substances	23	1.49157	0.0899491	0.636959	76.7893
GOTERM_MF_FAT	GO:0016651~oxidoreductase activity, acting on NADH or NADPH	11	0.713359	0.0906696	0.635467	77.0724
GOTERM_BP_FAT	GO:0050807~regulation of synapse organization	7	0.453956	0.0908801	0.493689	80.9053
GOTERM_BP_FAT	GO:0051174~regulation of phosphorus metabolic process	13	0.843061	0.0913792	0.494549	81.0866
GOTERM_BP_FAT	GO:0019220~regulation of phosphate metabolic process	13	0.843061	0.0913792	0.494549	81.0866
GOTERM_BP_FAT	GO:0016319~mushroom body development	10	0.648508	0.0914306	0.493635	81.1052
GOTERM_BP_FAT	GO:0009719~response to endogenous stimulus	9	0.583658	0.0927326	0.497644	81.5703
GOTERM_BP_FAT	GO:0060249~anatomical structure homeostasis	9	0.583658	0.0927326	0.497644	81.5703
GOTERM_BP_FAT	GO:0009725~response to hormone stimulus	9	0.583658	0.0927326	0.497644	81.5703
GOTERM_BP_FAT	GO:0007613~memory	8	0.518807	0.0928182	0.496866	81.6005
GOTERM_BP_FAT	GO:0009913~epidermal cell differentiation	8	0.518807	0.0928182	0.496866	81.6005
GOTERM_BP_FAT	GO:0042325~regulation of phosphorylation	12	0.77821	0.0947619	0.503302	82.2737
GOTERM_BP_FAT	GO:0042136~neurotransmitter biosynthetic process	3	0.194553	0.0960528	0.507143	82.7079
GOTERM_BP_FAT	GO:0043043 begin_of_the_skype_highlighting 0043043 end_of_the_skype_highlighting~peptide biosynthetic process	3	0.194553	0.0960528	0.507143	82.7079
GOTERM_BP_FAT	GO:0007589~body fluid secretion	3	0.194553	0.0960528	0.507143	82.7079
GOTERM_BP_FAT	GO:0034644~cellular response to UV	3	0.194553	0.0960528	0.507143	82.7079
GOTERM_BP_FAT	GO:0017157~regulation of exocytosis	3	0.194553	0.0960528	0.507143	82.7079
GOTERM_BP_FAT	GO:0046890~regulation of lipid biosynthetic process	3	0.194553	0.0960528	0.507143	82.7079
GOTERM_BP_FAT	GO:0007604~phototransduction, UV	3	0.194553	0.0960528	0.507143	82.7079
GOTERM_BP_FAT	GO:0009589~detection of UV	3	0.194553	0.0960528	0.507143	82.7079
GOTERM_BP_FAT	GO:0007210~serotonin receptor signaling pathway	3	0.194553	0.0960528	0.507143	82.7079
GOTERM_MF_FAT	GO:0005214~structural constituent of chitin-based cuticle	19	1.23217	0.0965614	0.655274	79.2694
GOTERM_BP_FAT	GO:0019725~cellular homeostasis	18	1.16732	0.0970768	0.509926	83.0452
GOTERM_BP_FAT	GO:0051252~regulation of RNA metabolic process	86	5.57717	0.0973296	0.509772	83.1275
GOTERM_MF_FAT	GO:0042803~protein homodimerization activity	10	0.648508	0.0977594	0.65559	79.6913
GOTERM_BP_FAT	GO:0006732~coenzyme metabolic process	15	0.972763	0.097881	0.510743	83.3057
GOTERM_BP_FAT	GO:0007617~mating behavior	13	0.843061	0.0990283	0.513937	83.6708
GOTERM_BP_FAT	GO:0048565~gut development	13	0.843061	0.0990283	0.513937	83.6708
GOTERM_BP_FAT	GO:0009611~response to wounding	6	0.389105	0.0997837	0.515643	83.9071
GOTERM_BP_FAT	GO:0045471~response to ethanol	6	0.389105	0.0997837	0.515643	83.9071
GOTERM_BP_FAT	GO:0032886~regulation of microtubule-based process	6	0.389105	0.0997837	0.515643	83.9071
GOTERM_BP_FAT	GO:0042058~regulation of epidermal growth factor receptor signaling pathway	6	0.389105	0.0997837	0.515643	83.9071
GOTERM_BP_FAT	GO:0042331~phototaxis	6	0.389105	0.0997837	0.515643	83.9071
GOTERM_BP_FAT	GO:0007469~antennal development	6	0.389105	0.0997837	0.515643	83.9071
GOTERM_BP_FAT	GO:0009453~energy taxis	6	0.389105	0.0997837	0.515643	83.9071
