# Supplementary material for: Transcriptome analysis of a long-lived natural Drosophila variant: a prominent role of stress- and reproduction-genes in lifespan extension
Source: BMC Genomics. 2012 May 4;13:167. doi: 10.1186/1471-2164-13-167 (PMC3427046; doi:10.1186/1471-2164-13-167)
Supplement: Additional file 6 — Table presenting GO terms associated with genes upregulated at malnutrition by old C flies. [file 1471-2164-13-167-S6.xls]

## Sheet: 0.5vs2_C_O
GO terms upregulated at malnutrition relative to optimal food for old C flies
P value is the modified Fisher exact P value (EASE score). The presented values are obtained with Functional Annotation Chart in David (http://david.abcc.ncifcrf.gov/).
Category	Term	Count	%	PValue	Benjamini	FDR
GOTERM_CC_FAT	GO:0045202~synapse	52	2.8777	1.28513e-14	5.93703e-12	1.83298e-11
GOTERM_BP_FAT	GO:0007601~visual perception	35	1.93691	4.75306e-14	1.07912e-10	8.29115e-11
GOTERM_BP_FAT	GO:0050953~sensory perception of light stimulus	35	1.93691	8.0823e-14	9.17759e-11	1.41021e-10
GOTERM_BP_FAT	GO:0009583~detection of light stimulus	29	1.60487	1.59729e-13	1.20939e-10	2.78755e-10
GOTERM_CC_FAT	GO:0044456~synapse part	45	2.49032	1.96679e-13	4.53466e-11	2.80065e-10
GOTERM_BP_FAT	GO:0007602~phototransduction	27	1.49419	2.32296e-13	1.31865e-10	4.05254e-10
GOTERM_BP_FAT	GO:0009582~detection of abiotic stimulus	30	1.66021	4.34401e-13	1.97318e-10	7.58005e-10
GOTERM_BP_FAT	GO:0009628~response to abiotic stimulus	65	3.59712	1.14669e-12	4.34045e-10	2.00088e-09
GOTERM_BP_FAT	GO:0009581~detection of external stimulus	30	1.66021	7.03883e-12	2.28359e-09	1.22815e-08
GOTERM_BP_FAT	GO:0007242~intracellular signaling cascade	78	4.31655	1.7705e-11	5.02602e-09	3.08923e-08
GOTERM_BP_FAT	GO:0009416~response to light stimulus	39	2.15827	1.99637e-11	5.03751e-09	3.48332e-08
GOTERM_BP_FAT	GO:0009314~response to radiation	40	2.21361	3.19683e-10	7.26e-08	5.57791e-07
GOTERM_BP_FAT	GO:0009586~rhodopsin mediated phototransduction	14	0.774765	4.11911e-10	8.50409e-08	7.18713e-07
GOTERM_BP_FAT	GO:0007603~phototransduction, visible light	15	0.830105	8.0353e-10	1.52068e-07	1.40202e-06
GOTERM_BP_FAT	GO:0009584~detection of visible light	17	0.940786	1.23758e-09	2.16196e-07	2.15937e-06
GOTERM_CC_FAT	GO:0045211~postsynaptic membrane	24	1.32817	1.38686e-09	2.13113e-07	1.97432e-06
GOTERM_BP_FAT	GO:0016056~rhodopsin mediated signaling pathway	14	0.774765	1.55748e-09	2.52645e-07	2.71753e-06
GOTERM_CC_FAT	GO:0044459~plasma membrane part	97	5.36801	3.00989e-09	3.4689e-07	4.28486e-06
GOTERM_BP_FAT	GO:0050908~detection of light stimulus involved in visual perception	15	0.830105	6.35492e-09	9.62135e-07	1.10882e-05
GOTERM_BP_FAT	GO:0050877~neurological system process	112	6.19812	6.74652e-09	9.57583e-07	1.17715e-05
GOTERM_MF_FAT	GO:0046872~metal ion binding	306	16.9341	8.00991e-09	7.23292e-06	1.24908e-05
GOTERM_BP_FAT	GO:0007268~synaptic transmission	52	2.8777	1.22506e-08	1.63653e-06	2.13751e-05
GOTERM_BP_FAT	GO:0050962~detection of light stimulus involved in sensory perception	15	0.830105	1.55431e-08	1.96101e-06	2.71199e-05
GOTERM_BP_FAT	GO:0019226~transmission of nerve impulse	53	2.93304	1.64429e-08	1.96536e-06	2.869e-05
GOTERM_BP_FAT	GO:0016059~deactivation of rhodopsin mediated signaling	12	0.664084	1.89311e-08	2.14963e-06	3.30315e-05
GOTERM_BP_FAT	GO:0022400~regulation of rhodopsin mediated signaling pathway	12	0.664084	1.89311e-08	2.14963e-06	3.30315e-05
GOTERM_MF_FAT	GO:0043167~ion binding	312	17.2662	1.9043e-08	8.59788e-06	2.9696e-05
GOTERM_BP_FAT	GO:0001505~regulation of neurotransmitter levels	36	1.99225	2.89243e-08	3.12795e-06	5.04679e-05
GOTERM_MF_FAT	GO:0005509~calcium ion binding	65	3.59712	3.90582e-08	1.17565e-05	6.09081e-05
GOTERM_MF_FAT	GO:0008270~zinc ion binding	197	10.902	3.94724e-08	8.91085e-06	6.15539e-05
GOTERM_MF_FAT	GO:0043169~cation binding	309	17.1002	4.06516e-08	7.34164e-06	6.33927e-05
GOTERM_MF_FAT	GO:0022836~gated channel activity	39	2.15827	6.76046e-08	1.01744e-05	0.000105424
GOTERM_BP_FAT	GO:0007267~cell-cell signaling	54	2.98838	8.75333e-08	9.03579e-06	0.00015273
GOTERM_BP_FAT	GO:0007269~neurotransmitter secretion	33	1.82623	1.63969e-07	1.619e-05	0.000286097
GOTERM_BP_FAT	GO:0008277~regulation of G-protein coupled receptor protein signaling pathway	14	0.774765	1.81622e-07	1.71859e-05	0.000316899
GOTERM_BP_FAT	GO:0003001~generation of a signal involved in cell-cell signaling	33	1.82623	2.10976e-07	1.91648e-05	0.000368115
GOTERM_BP_FAT	GO:0006350~transcription	93	5.14665	2.94475e-07	2.57209e-05	0.000513807
GOTERM_BP_FAT	GO:0051606~detection of stimulus	32	1.77089	3.44667e-07	2.89899e-05	0.000601382
GOTERM_BP_FAT	GO:0006836~neurotransmitter transport	37	2.04759	3.84712e-07	3.12024e-05	0.000671253
GOTERM_CC_FAT	GO:0030054~cell junction	41	2.26895	3.84792e-07	3.54772e-05	0.000547786
GOTERM_MF_FAT	GO:0003677~DNA binding	161	8.9098	4.93765e-07	6.36937e-05	0.000769983
GOTERM_CC_FAT	GO:0044451~nucleoplasm part	61	3.37576	5.53299e-07	4.25109e-05	0.000787669
GOTERM_CC_FAT	GO:0016028~rhabdomere	15	0.830105	5.82381e-07	3.83532e-05	0.000829069
GOTERM_CC_FAT	GO:0005654~nucleoplasm	65	3.59712	8.57028e-07	4.93851e-05	0.00122005
GOTERM_CC_FAT	GO:0034702~ion channel complex	22	1.21749	1.15942e-06	5.93861e-05	0.00165052
GOTERM_BP_FAT	GO:0051276~chromosome organization	63	3.48644	1.19742e-06	9.37664e-05	0.00208928
GOTERM_BP_FAT	GO:0046903~secretion	35	1.93691	2.76946e-06	0.000209626	0.00483211
GOTERM_MF_FAT	GO:0042802~identical protein binding	41	2.26895	4.65077e-06	0.000524819	0.00725224
GOTERM_CC_FAT	GO:0019897~extrinsic to plasma membrane	17	0.940786	5.03135e-06	0.000231919	0.00716234
GOTERM_BP_FAT	GO:0032940~secretion by cell	33	1.82623	5.80126e-06	0.0004249	0.0101217
GOTERM_CC_FAT	GO:0005886~plasma membrane	145	8.02435	9.36731e-06	0.0003925	0.0133344
GOTERM_BP_FAT	GO:0070201~regulation of establishment of protein localization	15	0.830105	1.10104e-05	0.000781092	0.0192095
GOTERM_BP_FAT	GO:0051223~regulation of protein transport	15	0.830105	1.10104e-05	0.000781092	0.0192095
GOTERM_BP_FAT	GO:0032880~regulation of protein localization	16	0.885445	1.53427e-05	0.00105531	0.0267669
GOTERM_BP_FAT	GO:0042306~regulation of protein import into nucleus	14	0.774765	1.72599e-05	0.0011522	0.0301112
GOTERM_MF_FAT	GO:0005230~extracellular ligand-gated ion channel activity	20	1.10681	2.33644e-05	0.00234151	0.0364286
GOTERM_MF_FAT	GO:0015276~ligand-gated ion channel activity	24	1.32817	2.49007e-05	0.00224603	0.0388235
GOTERM_MF_FAT	GO:0022834~ligand-gated channel activity	24	1.32817	2.49007e-05	0.00224603	0.0388235
GOTERM_BP_FAT	GO:0033157~regulation of intracellular protein transport	14	0.774765	2.64742e-05	0.00171635	0.0461829
GOTERM_BP_FAT	GO:0043086~negative regulation of catalytic activity	10	0.553403	2.67117e-05	0.00168366	0.046597
GOTERM_BP_FAT	GO:0044092~negative regulation of molecular function	10	0.553403	2.67117e-05	0.00168366	0.046597
GOTERM_MF_FAT	GO:0005516~calmodulin binding	17	0.940786	2.80096e-05	0.00229672	0.0436697
GOTERM_BP_FAT	GO:0009266~response to temperature stimulus	23	1.27283	2.83545e-05	0.00173886	0.0494622
GOTERM_BP_FAT	GO:0010517~regulation of phospholipase activity	8	0.442723	3.10838e-05	0.00185597	0.054222
GOTERM_BP_FAT	GO:0060191~regulation of lipase activity	8	0.442723	3.10838e-05	0.00185597	0.054222
GOTERM_CC_FAT	GO:0042995~cell projection	32	1.77089	3.49857e-05	0.00134316	0.0497939
GOTERM_BP_FAT	GO:0019932~second-messenger-mediated signaling	14	0.774765	3.9715e-05	0.00231001	0.0692731
GOTERM_BP_FAT	GO:0043933~macromolecular complex subunit organization	58	3.20974	4.06726e-05	0.00230657	0.070943
GOTERM_BP_FAT	GO:0006325~chromatin organization	40	2.21361	4.29415e-05	0.00237576	0.0748989
GOTERM_BP_FAT	GO:0046822~regulation of nucleocytoplasmic transport	14	0.774765	5.8373e-05	0.00315143	0.101802
GOTERM_BP_FAT	GO:0007264~small GTPase mediated signal transduction	29	1.60487	6.39193e-05	0.00337025	0.111469
GOTERM_BP_FAT	GO:0044093~positive regulation of molecular function	22	1.21749	7.32164e-05	0.00377197	0.127673
GOTERM_BP_FAT	GO:0032386~regulation of intracellular transport	14	0.774765	8.41946e-05	0.00424019	0.146803
GOTERM_MF_FAT	GO:0046914~transition metal ion binding	228	12.6176	9.01948e-05	0.00676448	0.140559
GOTERM_BP_FAT	GO:0009408~response to heat	21	1.16215	9.5028e-05	0.00468073	0.165678
GOTERM_MF_FAT	GO:0005216~ion channel activity	43	2.37963	0.000103409	0.00715757	0.161136
GOTERM_BP_FAT	GO:0048489~synaptic vesicle transport	25	1.38351	0.000111717	0.00538382	0.194748
GOTERM_BP_FAT	GO:0016192~vesicle-mediated transport	73	4.03985	0.000116366	0.00549077	0.202845
GOTERM_BP_FAT	GO:0043085~positive regulation of catalytic activity	20	1.10681	0.000123131	0.00569084	0.214625
GOTERM_BP_FAT	GO:0016079~synaptic vesicle exocytosis	18	0.996126	0.000124876	0.00565617	0.217663
GOTERM_CC_FAT	GO:0008021~synaptic vesicle	19	1.05147	0.000138545	0.00490131	0.197051
GOTERM_BP_FAT	GO:0019722~calcium-mediated signaling	7	0.387382	0.000182927	0.0081133	0.318697
GOTERM_MF_FAT	GO:0022838~substrate specific channel activity	43	2.37963	0.00020145	0.0129108	0.313684
GOTERM_BP_FAT	GO:0006366~transcription from RNA polymerase II promoter	26	1.43885	0.000208069	0.00904678	0.362423
GOTERM_BP_FAT	GO:0065003~macromolecular complex assembly	50	2.76702	0.000221663	0.00945413	0.386059
GOTERM_BP_FAT	GO:0007186~G-protein coupled receptor protein signaling pathway	60	3.32042	0.000277414	0.0116006	0.482936
GOTERM_BP_FAT	GO:0030182~neuron differentiation	74	4.09519	0.000282858	0.0116131	0.492391
GOTERM_BP_FAT	GO:0060341~regulation of cellular localization	20	1.10681	0.000295832	0.0119271	0.514922
GOTERM_CC_FAT	GO:0016027~inaD signaling complex	7	0.387382	0.000336747	0.0110292	0.478324
GOTERM_BP_FAT	GO:0051532~regulation of NFAT protein import into nucleus	9	0.498063	0.000384138	0.0151912	0.66814
GOTERM_BP_FAT	GO:0051533~positive regulation of NFAT protein import into nucleus	9	0.498063	0.000384138	0.0151912	0.66814
GOTERM_BP_FAT	GO:0042990~regulation of transcription factor import into nucleus	10	0.553403	0.000391173	0.0152027	0.680339
GOTERM_BP_FAT	GO:0045449~regulation of transcription	128	7.08356	0.000396775	0.0151594	0.690049
GOTERM_CC_FAT	GO:0000123~histone acetyltransferase complex	12	0.664084	0.000398967	0.0121891	0.56647
GOTERM_MF_FAT	GO:0003924~GTPase activity	33	1.82623	0.000414542	0.0246517	0.644493
GOTERM_BP_FAT	GO:0048666~neuron development	64	3.54178	0.000459923	0.0172614	0.799457
GOTERM_MF_FAT	GO:0015267~channel activity	43	2.37963	0.000478133	0.0266301	0.743013
GOTERM_MF_FAT	GO:0022803~passive transmembrane transporter activity	43	2.37963	0.000478133	0.0266301	0.743013
GOTERM_CC_FAT	GO:0030136~clathrin-coated vesicle	19	1.05147	0.000481094	0.0137692	0.682705
GOTERM_BP_FAT	GO:0034621~cellular macromolecular complex subunit organization	42	2.32429	0.000526605	0.0194194	0.914865
GOTERM_BP_FAT	GO:0050906~detection of stimulus involved in sensory perception	16	0.885445	0.000552603	0.0200433	0.959827
GOTERM_CC_FAT	GO:0005834~heterotrimeric G-protein complex	10	0.553403	0.000568362	0.0152988	0.806078
GOTERM_CC_FAT	GO:0034703~cation channel complex	12	0.664084	0.000578577	0.014713	0.820511
GOTERM_MF_FAT	GO:0022843~voltage-gated cation channel activity	15	0.830105	0.000615145	0.0321567	0.954974
GOTERM_BP_FAT	GO:0051222~positive regulation of protein transport	9	0.498063	0.000618951	0.0220714	1.07448
GOTERM_BP_FAT	GO:0032388~positive regulation of intracellular transport	9	0.498063	0.000618951	0.0220714	1.07448
GOTERM_BP_FAT	GO:0046824~positive regulation of nucleocytoplasmic transport	9	0.498063	0.000618951	0.0220714	1.07448
GOTERM_BP_FAT	GO:0042993~positive regulation of transcription factor import into nucleus	9	0.498063	0.000618951	0.0220714	1.07448
GOTERM_BP_FAT	GO:0042307~positive regulation of protein import into nucleus	9	0.498063	0.000618951	0.0220714	1.07448
GOTERM_MF_FAT	GO:0042165~neurotransmitter binding	21	1.16215	0.000675479	0.0333299	1.04818
GOTERM_MF_FAT	GO:0030594~neurotransmitter receptor activity	21	1.16215	0.000675479	0.0333299	1.04818
GOTERM_BP_FAT	GO:0006887~exocytosis	19	1.05147	0.000710473	0.0249043	1.23244
GOTERM_CC_FAT	GO:0000785~chromatin	29	1.60487	0.000735091	0.017684	1.04139
GOTERM_CC_FAT	GO:0043189~H4/H2A histone acetyltransferase complex	9	0.498063	0.000807558	0.0184494	1.14351
GOTERM_MF_FAT	GO:0005083~small GTPase regulator activity	28	1.54953	0.000883798	0.0411515	1.36936
GOTERM_CC_FAT	GO:0000228~nuclear chromosome	22	1.21749	0.000892885	0.0194187	1.26362
GOTERM_BP_FAT	GO:0051252~regulation of RNA metabolic process	109	6.0321	0.00100354	0.0344716	1.73663
GOTERM_BP_FAT	GO:0007202~activation of phospholipase C activity	6	0.332042	0.00102682	0.0347326	1.77658
GOTERM_BP_FAT	GO:0060193~positive regulation of lipase activity	6	0.332042	0.00102682	0.0347326	1.77658
GOTERM_BP_FAT	GO:0010863~positive regulation of phospholipase C activity	6	0.332042	0.00102682	0.0347326	1.77658
GOTERM_BP_FAT	GO:0010518~positive regulation of phospholipase activity	6	0.332042	0.00102682	0.0347326	1.77658
GOTERM_MF_FAT	GO:0003712~transcription cofactor activity	19	1.05147	0.0012338	0.0542154	1.90678
GOTERM_MF_FAT	GO:0030528~transcription regulator activity	120	6.64084	0.00124294	0.052075	1.92079
GOTERM_BP_FAT	GO:0070271~protein complex biogenesis	35	1.93691	0.00132348	0.0438971	2.28428
GOTERM_BP_FAT	GO:0006461~protein complex assembly	35	1.93691	0.00132348	0.0438971	2.28428
GOTERM_BP_FAT	GO:0051056~regulation of small GTPase mediated signal transduction	23	1.27283	0.00146476	0.0477755	2.52519
GOTERM_MF_FAT	GO:0060589~nucleoside-triphosphatase regulator activity	34	1.88157	0.00146949	0.0585746	2.26714
GOTERM_BP_FAT	GO:0051336~regulation of hydrolase activity	19	1.05147	0.00147827	0.0475238	2.5482
GOTERM_BP_FAT	GO:0007611~learning or memory	20	1.10681	0.00156236	0.049462	2.69131
GOTERM_CC_FAT	GO:0005694~chromosome	60	3.32042	0.00164674	0.0339456	2.31891
GOTERM_MF_FAT	GO:0008020~G-protein coupled photoreceptor activity	6	0.332042	0.00173916	0.0660575	2.67793
GOTERM_BP_FAT	GO:0019220~regulation of phosphate metabolic process	19	1.05147	0.00175426	0.0546131	3.01712
GOTERM_BP_FAT	GO:0051174~regulation of phosphorus metabolic process	19	1.05147	0.00175426	0.0546131	3.01712
GOTERM_BP_FAT	GO:0006816~calcium ion transport	11	0.608744	0.0019074	0.0584427	3.27639
GOTERM_BP_FAT	GO:0006811~ion transport	61	3.37576	0.00197747	0.0597214	3.39479
KEGG_PATHWAY	dme04144:Endocytosis	20	1.10681	0.00201358	0.177589	2.19981
GOTERM_MF_FAT	GO:0030695~GTPase regulator activity	33	1.82623	0.00203832	0.0738971	3.13174
GOTERM_BP_FAT	GO:0006112~energy reserve metabolic process	6	0.332042	0.00208169	0.0619499	3.57066
GOTERM_BP_FAT	GO:0018298~protein-chromophore linkage	6	0.332042	0.00208169	0.0619499	3.57066
GOTERM_BP_FAT	GO:0005977~glycogen metabolic process	6	0.332042	0.00208169	0.0619499	3.57066
GOTERM_BP_FAT	GO:0006073~cellular glucan metabolic process	6	0.332042	0.00208169	0.0619499	3.57066
GOTERM_BP_FAT	GO:0044042~glucan metabolic process	6	0.332042	0.00208169	0.0619499	3.57066
KEGG_PATHWAY	dme03040:Spliceosome	25	1.38351	0.00215353	0.0992783	2.35105
GOTERM_BP_FAT	GO:0045859~regulation of protein kinase activity	15	0.830105	0.00216704	0.0635782	3.71448
GOTERM_BP_FAT	GO:0043549~regulation of kinase activity	15	0.830105	0.00216704	0.0635782	3.71448
GOTERM_BP_FAT	GO:0051338~regulation of transferase activity	15	0.830105	0.00216704	0.0635782	3.71448
GOTERM_MF_FAT	GO:0005525~GTP binding	39	2.15827	0.0023244	0.0806193	3.56387
GOTERM_BP_FAT	GO:0007166~cell surface receptor linked signal transduction	100	5.53403	0.0023382	0.0675604	4.00224
GOTERM_BP_FAT	GO:0000245~spliceosome assembly	8	0.442723	0.00234381	0.0668676	4.01165
GOTERM_BP_FAT	GO:0051050~positive regulation of transport	10	0.553403	0.00237989	0.0670224	4.07221
GOTERM_BP_FAT	GO:0007541~sex determination, primary response to X:A ratio	5	0.276702	0.00256702	0.0712248	4.38568
GOTERM_CC_FAT	GO:0005665~DNA-directed RNA polymerase II, core complex	7	0.387382	0.00258476	0.0505521	3.61735
GOTERM_CC_FAT	GO:0031981~nuclear lumen	72	3.9845	0.00271003	0.0507905	3.78954
GOTERM_BP_FAT	GO:0007155~cell adhesion	35	1.93691	0.00271517	0.0742785	4.63319
GOTERM_BP_FAT	GO:0032774~RNA biosynthetic process	29	1.60487	0.00287057	0.0774355	4.89213
GOTERM_MF_FAT	GO:0008134~transcription factor binding	23	1.27283	0.00297754	0.0983839	4.54369
GOTERM_CC_FAT	GO:0044427~chromosomal part	49	2.71168	0.00305746	0.0549013	4.26559
GOTERM_MF_FAT	GO:0032561~guanyl ribonucleotide binding	39	2.15827	0.00315871	0.100403	4.81382
GOTERM_CC_FAT	GO:0044463~cell projection part	15	0.830105	0.00320434	0.0553178	4.46619
GOTERM_BP_FAT	GO:0016568~chromatin modification	25	1.38351	0.00324057	0.0859717	5.50603
GOTERM_CC_FAT	GO:0044454~nuclear chromosome part	19	1.05147	0.00347846	0.0577598	4.83952
GOTERM_MF_FAT	GO:0009881~photoreceptor activity	6	0.332042	0.00347976	0.106329	5.29076
GOTERM_MF_FAT	GO:0019001~guanyl nucleotide binding	39	2.15827	0.00348868	0.103108	5.30398
GOTERM_MF_FAT	GO:0005261~cation channel activity	28	1.54953	0.00351793	0.100644	5.34732
GOTERM_BP_FAT	GO:0042325~regulation of phosphorylation	17	0.940786	0.00365777	0.0954028	6.19376
GOTERM_MF_FAT	GO:0000166~nucleotide binding	194	10.736	0.00367067	0.101582	5.57331
GOTERM_BP_FAT	GO:0000398~nuclear mRNA splicing, via spliceosome	27	1.49419	0.00385791	0.0992279	6.52199
GOTERM_BP_FAT	GO:0000377~RNA splicing, via transesterification reactions with bulged adenosine as nucleophile	27	1.49419	0.00385791	0.0992279	6.52199
GOTERM_BP_FAT	GO:0051345~positive regulation of hydrolase activity	9	0.498063	0.00399828	0.101509	6.75157
GOTERM_BP_FAT	GO:0000902~cell morphogenesis	73	4.03985	0.00400428	0.100533	6.76136
GOTERM_BP_FAT	GO:0034622~cellular macromolecular complex assembly	33	1.82623	0.00402041	0.0998178	6.78771
GOTERM_BP_FAT	GO:0006468~protein amino acid phosphorylation	47	2.601	0.00403492	0.0990803	6.8114
GOTERM_BP_FAT	GO:0015674~di-, tri-valent inorganic cation transport	12	0.664084	0.00403955	0.0981305	6.81897
GOTERM_BP_FAT	GO:0006351~transcription, DNA-dependent	28	1.54953	0.00414486	0.0995008	6.99072
GOTERM_BP_FAT	GO:0050890~cognition	60	3.32042	0.00416059	0.0988184	7.01635
GOTERM_BP_FAT	GO:0042752~regulation of circadian rhythm	10	0.553403	0.00421361	0.0989836	7.10269
GOTERM_BP_FAT	GO:0006357~regulation of transcription from RNA polymerase II promoter	37	2.04759	0.0042495	0.0987668	7.1611
GOTERM_BP_FAT	GO:0007623~circadian rhythm	14	0.774765	0.00426075	0.0980154	7.1794
GOTERM_BP_FAT	GO:0000375~RNA splicing, via transesterification reactions	27	1.49419	0.00431173	0.0981399	7.26228
GOTERM_BP_FAT	GO:0007610~behavior	71	3.92916	0.00439619	0.098979	7.39944
GOTERM_BP_FAT	GO:0007517~muscle organ development	29	1.60487	0.00441585	0.0984271	7.43133
GOTERM_CC_FAT	GO:0016023~cytoplasmic membrane-bounded vesicle	24	1.32817	0.00447821	0.0712319	6.18962
GOTERM_BP_FAT	GO:0031399~regulation of protein modification process	13	0.719424	0.00466009	0.10259	7.82677
GOTERM_CC_FAT	GO:0000775~chromosome, centromeric region	15	0.830105	0.00482195	0.07396	6.64969
GOTERM_BP_FAT	GO:0032989~cellular component morphogenesis	83	4.59325	0.00484544	0.105438	8.1258
GOTERM_BP_FAT	GO:0010648~negative regulation of cell communication	23	1.27283	0.00490366	0.10563	8.21955
GOTERM_CC_FAT	GO:0030424~axon	10	0.553403	0.00500406	0.0741923	6.89257
GOTERM_MF_FAT	GO:0008066~glutamate receptor activity	13	0.719424	0.00504934	0.133113	7.59044
GOTERM_MF_FAT	GO:0022832~voltage-gated channel activity	15	0.830105	0.00508976	0.13032	7.64897
GOTERM_MF_FAT	GO:0005244~voltage-gated ion channel activity	15	0.830105	0.00508976	0.13032	7.64897
GOTERM_MF_FAT	GO:0003729~mRNA binding	39	2.15827	0.00511962	0.127437	7.69217
GOTERM_BP_FAT	GO:0048511~rhythmic process	14	0.774765	0.00513814	0.109373	8.59616
GOTERM_BP_FAT	GO:0008380~RNA splicing	30	1.66021	0.00516083	0.108814	8.63254
GOTERM_BP_FAT	GO:0046578~regulation of Ras protein signal transduction	19	1.05147	0.00516763	0.107951	8.64344
GOTERM_BP_FAT	GO:0007626~locomotory behavior	35	1.93691	0.00521157	0.107832	8.71381
GOTERM_CC_FAT	GO:0031410~cytoplasmic vesicle	25	1.38351	0.00533762	0.0765035	7.33594
GOTERM_BP_FAT	GO:0046671~negative regulation of retinal cell programmed cell death	5	0.276702	0.0054197	0.110894	9.04648
GOTERM_BP_FAT	GO:0046673~negative regulation of compound eye retinal cell programmed cell death	5	0.276702	0.0054197	0.110894	9.04648
GOTERM_CC_FAT	GO:0016591~DNA-directed RNA polymerase II, holoenzyme	16	0.885445	0.00565028	0.0783873	7.74973
KEGG_PATHWAY	dme00564:Glycerophospholipid metabolism	16	0.885445	0.00578216	0.17097	6.19904
GOTERM_CC_FAT	GO:0005892~nicotinic acetylcholine-gated receptor-channel complex	6	0.332042	0.00606227	0.081438	8.29237
KEGG_PATHWAY	dme04080:Neuroactive ligand-receptor interaction	11	0.608744	0.00606368	0.13713	6.49173
GOTERM_BP_FAT	GO:0008104~protein localization	65	3.59712	0.00619664	0.124687	10.2783
GOTERM_BP_FAT	GO:0016062~adaptation of rhodopsin mediated signaling	4	0.221361	0.00634256	0.126323	10.5078
GOTERM_BP_FAT	GO:0050684~regulation of mRNA processing	16	0.885445	0.00670056	0.131834	11.0688
GOTERM_BP_FAT	GO:0048024~regulation of nuclear mRNA splicing, via spliceosome	16	0.885445	0.00670056	0.131834	11.0688
GOTERM_CC_FAT	GO:0016585~chromatin remodeling complex	12	0.664084	0.00737967	0.0955522	10.0077
GOTERM_CC_FAT	GO:0031988~membrane-bounded vesicle	24	1.32817	0.00750226	0.0944276	10.1658
GOTERM_CC_FAT	GO:0005887~integral to plasma membrane	40	2.21361	0.00762903	0.0934132	10.329
GOTERM_MF_FAT	GO:0046982~protein heterodimerization activity	14	0.774765	0.00763298	0.179373	11.2624
GOTERM_MF_FAT	GO:0008227~amine receptor activity	9	0.498063	0.00803124	0.18312	11.8161
GOTERM_BP_FAT	GO:0007218~neuropeptide signaling pathway	11	0.608744	0.00825168	0.158556	13.461
GOTERM_BP_FAT	GO:0007098~centrosome cycle	11	0.608744	0.00825168	0.158556	13.461
GOTERM_BP_FAT	GO:0007613~memory	11	0.608744	0.00825168	0.158556	13.461
GOTERM_BP_FAT	GO:0044264~cellular polysaccharide metabolic process	7	0.387382	0.00826491	0.157467	13.4811
KEGG_PATHWAY	dme00565:Ether lipid metabolism	9	0.498063	0.0085549	0.153529	9.04589
GOTERM_BP_FAT	GO:0042051~compound eye photoreceptor development	14	0.774765	0.00866416	0.163088	14.0869
GOTERM_CC_FAT	GO:0005964~phosphorylase kinase complex	4	0.221361	0.00869139	0.103057	11.6859
GOTERM_CC_FAT	GO:0034704~calcium channel complex	4	0.221361	0.00869139	0.103057	11.6859
GOTERM_CC_FAT	GO:0005891~voltage-gated calcium channel complex	4	0.221361	0.00869139	0.103057	11.6859
GOTERM_BP_FAT	GO:0045927~positive regulation of growth	10	0.553403	0.00882849	0.16457	14.335
GOTERM_BP_FAT	GO:0030111~regulation of Wnt receptor signaling pathway	10	0.553403	0.00882849	0.16457	14.335
GOTERM_BP_FAT	GO:0006367~transcription initiation from RNA polymerase II promoter	16	0.885445	0.00904831	0.166961	14.6659
GOTERM_BP_FAT	GO:0009968~negative regulation of signal transduction	22	1.21749	0.00909933	0.16648	14.7425
GOTERM_BP_FAT	GO:0050808~synapse organization	12	0.664084	0.00916855	0.16631	14.8464
GOTERM_MF_FAT	GO:0003682~chromatin binding	17	0.940786	0.00936217	0.20512	13.6432
GOTERM_MF_FAT	GO:0003713~transcription coactivator activity	11	0.608744	0.00940182	0.201064	13.6971
GOTERM_BP_FAT	GO:0022610~biological adhesion	35	1.93691	0.00941445	0.16905	15.2144
GOTERM_CC_FAT	GO:0031226~intrinsic to plasma membrane	40	2.21361	0.00982076	0.11284	13.1075
GOTERM_BP_FAT	GO:0042462~eye photoreceptor cell development	14	0.774765	0.0101884	0.180265	16.3629
GOTERM_CC_FAT	GO:0030135~coated vesicle	19	1.05147	0.0102118	0.114258	13.5947
GOTERM_BP_FAT	GO:0051188~cofactor biosynthetic process	15	0.830105	0.0103909	0.18211	16.6609
GOTERM_BP_FAT	GO:0043484~regulation of RNA splicing	16	0.885445	0.0104442	0.181569	16.7392
GOTERM_CC_FAT	GO:0031982~vesicle	25	1.38351	0.0109066	0.118728	14.4542
GOTERM_BP_FAT	GO:0048667~cell morphogenesis involved in neuron differentiation	49	2.71168	0.0113557	0.194375	18.0672
GOTERM_BP_FAT	GO:0030307~positive regulation of cell growth	7	0.387382	0.0114946	0.19506	18.2678
GOTERM_BP_FAT	GO:0046668~regulation of retinal cell programmed cell death	7	0.387382	0.0114946	0.19506	18.2678
GOTERM_BP_FAT	GO:0008360~regulation of cell shape	21	1.16215	0.0118357	0.19879	18.7585
GOTERM_BP_FAT	GO:0007616~long-term memory	8	0.442723	0.0119865	0.199604	18.9746
GOTERM_BP_FAT	GO:0001751~compound eye photoreceptor cell differentiation	23	1.27283	0.0120466	0.199059	19.0606
GOTERM_BP_FAT	GO:0043067~regulation of programmed cell death	23	1.27283	0.0120466	0.199059	19.0606
GOTERM_BP_FAT	GO:0006355~regulation of transcription, DNA-dependent	93	5.14665	0.0123567	0.202198	19.5026
GOTERM_BP_FAT	GO:0034728~nucleosome organization	12	0.664084	0.0131339	0.212027	20.6008
GOTERM_BP_FAT	GO:0046669~regulation of compound eye retinal cell programmed cell death	6	0.332042	0.0140667	0.223784	21.9001
GOTERM_BP_FAT	GO:0009649~entrainment of circadian clock	6	0.332042	0.0140667	0.223784	21.9001
GOTERM_BP_FAT	GO:0006259~DNA metabolic process	39	2.15827	0.0141614	0.223571	22.0309
GOTERM_MF_FAT	GO:0005234~extracellular-glutamate-gated ion channel activity	10	0.553403	0.0144436	0.285994	20.2982
GOTERM_BP_FAT	GO:0015031~protein transport	47	2.601	0.0147351	0.229978	22.8189
GOTERM_CC_FAT	GO:0035267~NuA4 histone acetyltransferase complex	6	0.332042	0.0151258	0.157492	19.505
GOTERM_MF_FAT	GO:0008307~structural constituent of muscle	6	0.332042	0.0154257	0.29598	21.5278
GOTERM_BP_FAT	GO:0048812~neuron projection morphogenesis	48	2.65634	0.0155324	0.239263	23.9013
GOTERM_BP_FAT	GO:0042461~photoreceptor cell development	15	0.830105	0.0159268	0.242951	24.4316
GOTERM_BP_FAT	GO:0006469~negative regulation of protein kinase activity	5	0.276702	0.0159973	0.242288	24.526
GOTERM_BP_FAT	GO:0033673~negative regulation of kinase activity	5	0.276702	0.0159973	0.242288	24.526
GOTERM_BP_FAT	GO:0051348~negative regulation of transferase activity	5	0.276702	0.0159973	0.242288	24.526
GOTERM_MF_FAT	GO:0046873~metal ion transmembrane transporter activity	31	1.71555	0.0160151	0.299231	22.2571
GOTERM_BP_FAT	GO:0060538~skeletal muscle organ development	14	0.774765	0.0160334	0.241181	24.5743
GOTERM_BP_FAT	GO:0031175~neuron projection development	48	2.65634	0.0164858	0.245519	25.177
GOTERM_MF_FAT	GO:0004402~histone acetyltransferase activity	8	0.442723	0.0166106	0.302413	22.9877
GOTERM_MF_FAT	GO:0004468~lysine N-acetyltransferase activity	8	0.442723	0.0166106	0.302413	22.9877
GOTERM_MF_FAT	GO:0003702~RNA polymerase II transcription factor activity	48	2.65634	0.0166713	0.297457	23.0617
GOTERM_CC_FAT	GO:0000790~nuclear chromatin	11	0.608744	0.0171284	0.172738	21.8039
GOTERM_BP_FAT	GO:0000087~M phase of mitotic cell cycle	28	1.54953	0.0172806	0.254156	26.2251
GOTERM_CC_FAT	GO:0016592~Srb-mediator complex	10	0.553403	0.0174203	0.171723	22.1339
GOTERM_BP_FAT	GO:0046530~photoreceptor cell differentiation	25	1.38351	0.0174884	0.255181	26.4969
GOTERM_BP_FAT	GO:0010941~regulation of cell death	23	1.27283	0.0179104	0.258875	27.0458
GOTERM_MF_FAT	GO:0043566~structure-specific DNA binding	10	0.553403	0.0179821	0.310922	24.6457
GOTERM_BP_FAT	GO:0000904~cell morphogenesis involved in differentiation	50	2.76702	0.0181303	0.259996	27.3303
GOTERM_BP_FAT	GO:0007017~microtubule-based process	64	3.54178	0.0187292	0.265747	28.0998
GOTERM_BP_FAT	GO:0001754~eye photoreceptor cell differentiation	23	1.27283	0.0196784	0.275588	29.3037
GOTERM_BP_FAT	GO:0007409~axonogenesis	35	1.93691	0.0199265	0.276883	29.6152
GOTERM_BP_FAT	GO:0035195~gene silencing by miRNA	7	0.387382	0.0204276	0.281135	30.2406
GOTERM_BP_FAT	GO:0048858~cell projection morphogenesis	52	2.8777	0.0208628	0.28454	30.7793
GOTERM_BP_FAT	GO:0032268~regulation of cellular protein metabolic process	25	1.38351	0.0208697	0.282955	30.7879
GOTERM_MF_FAT	GO:0016455~RNA polymerase II transcription mediator activity	10	0.553403	0.0221111	0.361526	29.4377
GOTERM_MF_FAT	GO:0034062~RNA polymerase activity	10	0.553403	0.0221111	0.361526	29.4377
GOTERM_MF_FAT	GO:0003899~DNA-directed RNA polymerase activity	10	0.553403	0.0221111	0.361526	29.4377
GOTERM_BP_FAT	GO:0045184~establishment of protein localization	47	2.601	0.022259	0.297114	32.4815
GOTERM_CC_FAT	GO:0000118~histone deacetylase complex	5	0.276702	0.0232742	0.218651	28.4838
GOTERM_CC_FAT	GO:0017053~transcriptional repressor complex	5	0.276702	0.0232742	0.218651	28.4838
KEGG_PATHWAY	dme04711:Circadian rhythm	5	0.276702	0.0234674	0.318809	23.0539
GOTERM_BP_FAT	GO:0048878~chemical homeostasis	15	0.830105	0.0234785	0.308961	33.9359
GOTERM_MF_FAT	GO:0005245~voltage-gated calcium channel activity	5	0.276702	0.0236387	0.374754	31.1371
GOTERM_MF_FAT	GO:0016917~GABA receptor activity	5	0.276702	0.0236387	0.374754	31.1371
GOTERM_BP_FAT	GO:0042044~fluid transport	5	0.276702	0.0241604	0.314657	34.7362
KEGG_PATHWAY	dme00240:Pyrimidine metabolism	17	0.940786	0.0241605	0.287451	23.6545
GOTERM_BP_FAT	GO:0006397~mRNA processing	34	1.88157	0.0244974	0.316538	35.1284
GOTERM_BP_FAT	GO:0008355~olfactory learning	12	0.664084	0.0247853	0.317866	35.4617
GOTERM_BP_FAT	GO:0032990~cell part morphogenesis	53	2.93304	0.0252982	0.321549	36.0514
GOTERM_BP_FAT	GO:0006352~transcription initiation	16	0.885445	0.0255006	0.321925	36.2827
GOTERM_BP_FAT	GO:0007067~mitosis	27	1.49419	0.025503	0.320215	36.2854
GOTERM_BP_FAT	GO:0048285~organelle fission	28	1.54953	0.0257714	0.321278	36.5908
GOTERM_BP_FAT	GO:0022604~regulation of cell morphogenesis	23	1.27283	0.0258049	0.319913	36.6289
GOTERM_BP_FAT	GO:0030178~negative regulation of Wnt receptor signaling pathway	7	0.387382	0.0262875	0.323151	37.1744
GOTERM_BP_FAT	GO:0045793~positive regulation of cell size	7	0.387382	0.0262875	0.323151	37.1744
GOTERM_BP_FAT	GO:0043269~regulation of ion transport	4	0.221361	0.0263074	0.321658	37.1969
GOTERM_BP_FAT	GO:0019101~female somatic sex determination	4	0.221361	0.0263074	0.321658	37.1969
GOTERM_BP_FAT	GO:0007200~activation of phospholipase C activity by G-protein coupled receptor protein signaling pathway coupled to IP3 second messenger	4	0.221361	0.0263074	0.321658	37.1969
GOTERM_MF_FAT	GO:0016251~general RNA polymerase II transcription factor activity	20	1.10681	0.0264104	0.402044	34.1233
GOTERM_BP_FAT	GO:0007632~visual behavior	6	0.332042	0.026759	0.324527	37.7032
GOTERM_BP_FAT	GO:0051969~regulation of transmission of nerve impulse	6	0.332042	0.026759	0.324527	37.7032
GOTERM_BP_FAT	GO:0032147~activation of protein kinase activity	6	0.332042	0.026759	0.324527	37.7032
GOTERM_BP_FAT	GO:0031644~regulation of neurological system process	6	0.332042	0.026759	0.324527	37.7032
GOTERM_BP_FAT	GO:0050804~regulation of synaptic transmission	6	0.332042	0.026759	0.324527	37.7032
GOTERM_MF_FAT	GO:0005184~neuropeptide hormone activity	10	0.553403	0.0268771	0.40103	34.614
GOTERM_MF_FAT	GO:0032553~ribonucleotide binding	145	8.02435	0.0269818	0.395931	34.7236
GOTERM_MF_FAT	GO:0032555~purine ribonucleotide binding	145	8.02435	0.0269818	0.395931	34.7236
GOTERM_BP_FAT	GO:0007568~aging	19	1.05147	0.0272091	0.327335	38.2039
GOTERM_BP_FAT	GO:0010259~multicellular organismal aging	19	1.05147	0.0272091	0.327335	38.2039
GOTERM_BP_FAT	GO:0008340~determination of adult life span	19	1.05147	0.0272091	0.327335	38.2039
GOTERM_BP_FAT	GO:0007612~learning	13	0.719424	0.0281355	0.33477	39.2228
GOTERM_BP_FAT	GO:0051705~behavioral interaction between organisms	16	0.885445	0.0285548	0.337145	39.6786
GOTERM_MF_FAT	GO:0031072~heat shock protein binding	12	0.664084	0.0285752	0.407607	36.3708
GOTERM_BP_FAT	GO:0009108~coenzyme biosynthetic process	11	0.608744	0.0286931	0.336783	39.8282
GOTERM_BP_FAT	GO:0051297~centrosome organization	11	0.608744	0.0286931	0.336783	39.8282
GOTERM_BP_FAT	GO:0006813~potassium ion transport	11	0.608744	0.0286931	0.336783	39.8282
GOTERM_BP_FAT	GO:0000280~nuclear division	27	1.49419	0.0297623	0.345287	40.9736
GOTERM_CC_FAT	GO:0000794~condensed nuclear chromosome	6	0.332042	0.0304141	0.271241	35.5766
GOTERM_BP_FAT	GO:0016071~mRNA metabolic process	37	2.04759	0.0312282	0.357267	42.5105
GOTERM_BP_FAT	GO:0007422~peripheral nervous system development	18	0.996126	0.031779	0.360588	43.0781
GOTERM_BP_FAT	GO:0008361~regulation of cell size	16	0.885445	0.0318708	0.359688	43.1722
GOTERM_BP_FAT	GO:0001558~regulation of cell growth	9	0.498063	0.032277	0.361642	43.5868
GOTERM_MF_FAT	GO:0005088~Ras guanyl-nucleotide exchange factor activity	10	0.553403	0.0323233	0.441089	40.0932
GOTERM_MF_FAT	GO:0004674~protein serine/threonine kinase activity	38	2.10293	0.0325322	0.436917	40.2946
GOTERM_BP_FAT	GO:0050801~ion homeostasis	12	0.664084	0.0328279	0.364861	44.1445
GOTERM_BP_FAT	GO:0048512~circadian behavior	10	0.553403	0.0331742	0.366218	44.4924
GOTERM_BP_FAT	GO:0006873~cellular ion homeostasis	11	0.608744	0.0332693	0.365345	44.5876
GOTERM_MF_FAT	GO:0019992~diacylglycerol binding	9	0.498063	0.0337538	0.442905	41.4595
GOTERM_MF_FAT	GO:0004970~ionotropic glutamate receptor activity	9	0.498063	0.0337538	0.442905	41.4595
GOTERM_BP_FAT	GO:0048015~phosphoinositide-mediated signaling	5	0.276702	0.0344214	0.373703	45.7287
GOTERM_BP_FAT	GO:0045494~photoreceptor cell maintenance	5	0.276702	0.0344214	0.373703	45.7287
GOTERM_CC_FAT	GO:0019898~extrinsic to membrane	30	1.66021	0.034507	0.296669	39.3418
KEGG_PATHWAY	dme03020:RNA polymerase	8	0.442723	0.0349205	0.350129	32.4472
GOTERM_BP_FAT	GO:0019933~cAMP-mediated signaling	6	0.332042	0.0351655	0.378383	46.4538
GOTERM_MF_FAT	GO:0004683~calmodulin-dependent protein kinase activity	5	0.276702	0.03527	0.451432	42.8757
GOTERM_MF_FAT	GO:0070567~cytidylyltransferase activity	4	0.221361	0.0356722	0.449195	43.2459
GOTERM_MF_FAT	GO:0004723~calcium-dependent protein serine/threonine phosphatase activity	4	0.221361	0.0356722	0.449195	43.2459
GOTERM_BP_FAT	GO:0007010~cytoskeleton organization	70	3.87382	0.036107	0.384646	47.3582
GOTERM_BP_FAT	GO:0042127~regulation of cell proliferation	13	0.719424	0.0362955	0.384499	47.5375
GOTERM_BP_FAT	GO:0006333~chromatin assembly or disassembly	13	0.719424	0.0362955	0.384499	47.5375
GOTERM_BP_FAT	GO:0045860~positive regulation of protein kinase activity	8	0.442723	0.0366491	0.385729	47.8724
GOTERM_BP_FAT	GO:0051347~positive regulation of transferase activity	8	0.442723	0.0366491	0.385729	47.8724
GOTERM_BP_FAT	GO:0007443~Malpighian tubule morphogenesis	8	0.442723	0.0366491	0.385729	47.8724
GOTERM_BP_FAT	GO:0033674~positive regulation of kinase activity	8	0.442723	0.0366491	0.385729	47.8724
GOTERM_MF_FAT	GO:0004672~protein kinase activity	50	2.76702	0.0367936	0.453645	44.2664
GOTERM_BP_FAT	GO:0043623~cellular protein complex assembly	17	0.940786	0.0371571	0.388218	48.3499
GOTERM_MF_FAT	GO:0046983~protein dimerization activity	22	1.21749	0.0393063	0.470204	46.4911
GOTERM_MF_FAT	GO:0016563~transcription activator activity	20	1.10681	0.0398919	0.46943	46.9974
GOTERM_BP_FAT	GO:0016060~metarhodopsin inactivation	3	0.166021	0.0399982	0.409461	50.9456
GOTERM_BP_FAT	GO:0002118~aggressive behavior	3	0.166021	0.0399982	0.409461	50.9456
GOTERM_BP_FAT	GO:0000271~polysaccharide biosynthetic process	7	0.387382	0.0411042	0.416396	51.9224
GOTERM_BP_FAT	GO:0007415~defasciculation of motor neuron axon	4	0.221361	0.0419733	0.421361	52.677
GOTERM_MF_FAT	GO:0005262~calcium channel activity	8	0.442723	0.0425048	0.485608	49.2027
GOTERM_BP_FAT	GO:0035023~regulation of Rho protein signal transduction	8	0.442723	0.0439684	0.43474	54.3675
GOTERM_BP_FAT	GO:0014706~striated muscle tissue development	10	0.553403	0.0447943	0.439095	55.0504
GOTERM_BP_FAT	GO:0007622~rhythmic behavior	10	0.553403	0.0447943	0.439095	55.0504
GOTERM_BP_FAT	GO:0000278~mitotic cell cycle	55	3.04372	0.0448985	0.43807	55.1359
GOTERM_BP_FAT	GO:0012502~induction of programmed cell death	9	0.498063	0.0449609	0.436747	55.187
GOTERM_BP_FAT	GO:0019935~cyclic-nucleotide-mediated signaling	6	0.332042	0.0450283	0.435472	55.2422
GOTERM_BP_FAT	GO:0034984~cellular response to DNA damage stimulus	17	0.940786	0.0450728	0.434041	55.2785
GOTERM_BP_FAT	GO:0002165~instar larval or pupal development	63	3.48644	0.0452442	0.433547	55.4184
GOTERM_BP_FAT	GO:0030030~cell projection organization	56	3.09906	0.0453422	0.432524	55.4982
GOTERM_BP_FAT	GO:0016337~cell-cell adhesion	13	0.719424	0.0460015	0.435558	56.0314
GOTERM_BP_FAT	GO:0031279~regulation of cyclase activity	5	0.276702	0.0468357	0.43979	56.6974
GOTERM_BP_FAT	GO:0030814~regulation of cAMP metabolic process	5	0.276702	0.0468357	0.43979	56.6974
GOTERM_BP_FAT	GO:0016545~male courtship behavior, veined wing vibration	5	0.276702	0.0468357	0.43979	56.6974
GOTERM_BP_FAT	GO:0006662~glycerol ether metabolic process	5	0.276702	0.0468357	0.43979	56.6974
GOTERM_BP_FAT	GO:0030802~regulation of cyclic nucleotide biosynthetic process	5	0.276702	0.0468357	0.43979	56.6974
GOTERM_BP_FAT	GO:0030817~regulation of cAMP biosynthetic process	5	0.276702	0.0468357	0.43979	56.6974
GOTERM_BP_FAT	GO:0018904~organic ether metabolic process	5	0.276702	0.0468357	0.43979	56.6974
GOTERM_BP_FAT	GO:0045761~regulation of adenylate cyclase activity	5	0.276702	0.0468357	0.43979	56.6974
GOTERM_BP_FAT	GO:0030799~regulation of cyclic nucleotide metabolic process	5	0.276702	0.0468357	0.43979	56.6974
GOTERM_BP_FAT	GO:0030808~regulation of nucleotide biosynthetic process	5	0.276702	0.0468357	0.43979	56.6974
GOTERM_BP_FAT	GO:0045433~male courtship behavior, veined wing generated song production	5	0.276702	0.0468357	0.43979	56.6974
GOTERM_BP_FAT	GO:0055074~calcium ion homeostasis	5	0.276702	0.0468357	0.43979	56.6974
GOTERM_BP_FAT	GO:0009791~post-embryonic development	65	3.59712	0.0469712	0.439029	56.8047
GOTERM_CC_FAT	GO:0005681~spliceosome	16	0.885445	0.0470436	0.376642	49.6401
GOTERM_BP_FAT	GO:0032535~regulation of cellular component size	19	1.05147	0.0473128	0.439725	57.074
GOTERM_BP_FAT	GO:0033554~cellular response to stress	30	1.66021	0.0480406	0.443107	57.6427
KEGG_PATHWAY	dme04130:SNARE interactions in vesicular transport	7	0.387382	0.0482453	0.413123	42.0558
KEGG_PATHWAY	dme04070:Phosphatidylinositol signaling system	10	0.553403	0.0486521	0.383558	42.3286
GOTERM_BP_FAT	GO:0030534~adult behavior	22	1.21749	0.0489912	0.447968	58.3746
GOTERM_CC_FAT	GO:0005856~cytoskeleton	59	3.26508	0.0492464	0.384311	51.2721
GOTERM_MF_FAT	GO:0004689~phosphorylase kinase activity	3	0.166021	0.0496397	0.535251	54.795
GOTERM_MF_FAT	GO:0004935~adrenoceptor activity	3	0.166021	0.0496397	0.535251	54.795
GOTERM_MF_FAT	GO:0005248~voltage-gated sodium channel activity	3	0.166021	0.0496397	0.535251	54.795
GOTERM_MF_FAT	GO:0042166~acetylcholine binding	3	0.166021	0.0496397	0.535251	54.795
GOTERM_MF_FAT	GO:0005544~calcium-dependent phospholipid binding	5	0.276702	0.0496505	0.529455	54.803
GOTERM_BP_FAT	GO:0031023~microtubule organizing center organization	11	0.608744	0.0499988	0.45313	59.1375
GOTERM_BP_FAT	GO:0048741~skeletal muscle fiber development	7	0.387382	0.0501476	0.452431	59.249
GOTERM_BP_FAT	GO:0007528~neuromuscular junction development	7	0.387382	0.0501476	0.452431	59.249
GOTERM_BP_FAT	GO:0009453~energy taxis	7	0.387382	0.0501476	0.452431	59.249
GOTERM_BP_FAT	GO:0042331~phototaxis	7	0.387382	0.0501476	0.452431	59.249
GOTERM_BP_FAT	GO:0035150~regulation of tube size	7	0.387382	0.0501476	0.452431	59.249
GOTERM_BP_FAT	GO:0007617~mating behavior	15	0.830105	0.0509973	0.456433	59.8804
GOTERM_BP_FAT	GO:0060537~muscle tissue development	10	0.553403	0.0515111	0.45815	60.2577
GOTERM_BP_FAT	GO:0008285~negative regulation of cell proliferation	8	0.442723	0.0521662	0.460774	60.7339
GOTERM_BP_FAT	GO:0007519~skeletal muscle tissue development	9	0.498063	0.0523775	0.460471	60.8864
GOTERM_BP_FAT	GO:0030537~larval behavior	9	0.498063	0.0523775	0.460471	60.8864
GOTERM_MF_FAT	GO:0016779~nucleotidyltransferase activity	19	1.05147	0.0535289	0.551239	57.5953
GOTERM_MF_FAT	GO:0005085~guanyl-nucleotide exchange factor activity	14	0.774765	0.0537332	0.546899	57.7378
GOTERM_BP_FAT	GO:0048707~instar larval or pupal morphogenesis	53	2.93304	0.0537873	0.467914	61.8894
GOTERM_BP_FAT	GO:0007552~metamorphosis	55	3.04372	0.0540143	0.467684	62.0486
GOTERM_MF_FAT	GO:0017076~purine nucleotide binding	151	8.35639	0.0550302	0.550052	58.6322
GOTERM_CC_FAT	GO:0031262~Ndc80 complex	4	0.221361	0.055649	0.416486	55.741
GOTERM_CC_FAT	GO:0016010~dystrophin-associated glycoprotein complex	4	0.221361	0.055649	0.416486	55.741
GOTERM_MF_FAT	GO:0031490~chromatin DNA binding	4	0.221361	0.0562695	0.552719	59.4701
GOTERM_MF_FAT	GO:0019894~kinesin binding	4	0.221361	0.0562695	0.552719	59.4701
GOTERM_MF_FAT	GO:0005483~soluble NSF attachment protein activity	4	0.221361	0.0562695	0.552719	59.4701
GOTERM_BP_FAT	GO:0018993~somatic sex determination	6	0.332042	0.0563772	0.48089	63.6691
GOTERM_BP_FAT	GO:0007099~centriole replication	6	0.332042	0.0563772	0.48089	63.6691
GOTERM_BP_FAT	GO:0010033~response to organic substance	22	1.21749	0.0569115	0.482508	64.0264
GOTERM_CC_FAT	GO:0044430~cytoskeletal part	49	2.71168	0.0581868	0.424619	57.4044
GOTERM_MF_FAT	GO:0008047~enzyme activator activity	19	1.05147	0.0586804	0.562804	61.055
GOTERM_BP_FAT	GO:0045786~negative regulation of cell cycle	7	0.387382	0.0603158	0.50141	66.2261
GOTERM_BP_FAT	GO:0016197~endosome transport	7	0.387382	0.0603158	0.50141	66.2261
GOTERM_BP_FAT	GO:0031497~chromatin assembly	9	0.498063	0.060536	0.50101	66.3639
GOTERM_CC_FAT	GO:0030880~RNA polymerase complex	8	0.442723	0.0606187	0.431786	58.9437
GOTERM_CC_FAT	GO:0000428~DNA-directed RNA polymerase complex	8	0.442723	0.0606187	0.431786	58.9437
GOTERM_CC_FAT	GO:0055029~nuclear DNA-directed RNA polymerase complex	8	0.442723	0.0606187	0.431786	58.9437
GOTERM_BP_FAT	GO:0048588~developmental cell growth	8	0.442723	0.0612621	0.503585	66.8146
GOTERM_BP_FAT	GO:0045930~negative regulation of mitotic cell cycle	4	0.221361	0.0612697	0.501939	66.8193
GOTERM_BP_FAT	GO:0046777~protein amino acid autophosphorylation	4	0.221361	0.0612697	0.501939	66.8193
GOTERM_BP_FAT	GO:0035296~regulation of tube diameter	4	0.221361	0.0612697	0.501939	66.8193
GOTERM_BP_FAT	GO:0006638~neutral lipid metabolic process	4	0.221361	0.0612697	0.501939	66.8193
GOTERM_BP_FAT	GO:0006639~acylglycerol metabolic process	4	0.221361	0.0612697	0.501939	66.8193
GOTERM_BP_FAT	GO:0035196~gene silencing by miRNA, production of miRNAs	4	0.221361	0.0612697	0.501939	66.8193
GOTERM_BP_FAT	GO:0006376~mRNA splice site selection	4	0.221361	0.0612697	0.501939	66.8193
GOTERM_BP_FAT	GO:0048065~male courtship behavior, veined wing extension	5	0.276702	0.0613997	0.501018	66.8994
GOTERM_BP_FAT	GO:0042749~regulation of circadian sleep/wake cycle	5	0.276702	0.0613997	0.501018	66.8994
GOTERM_BP_FAT	GO:0051339~regulation of lyase activity	5	0.276702	0.0613997	0.501018	66.8994
GOTERM_BP_FAT	GO:0022410~circadian sleep/wake cycle process	5	0.276702	0.0613997	0.501018	66.8994
GOTERM_BP_FAT	GO:0007080~mitotic metaphase plate congression	5	0.276702	0.0613997	0.501018	66.8994
GOTERM_BP_FAT	GO:0007090~regulation of S phase of mitotic cell cycle	5	0.276702	0.0613997	0.501018	66.8994
GOTERM_CC_FAT	GO:0005700~polytene chromosome	19	1.05147	0.0614554	0.430095	59.4612
GOTERM_CC_FAT	GO:0043005~neuron projection	11	0.608744	0.0625325	0.429741	60.1186
GOTERM_CC_FAT	GO:0005667~transcription factor complex	17	0.940786	0.0635071	0.428873	60.7047
GOTERM_MF_FAT	GO:0005543~phospholipid binding	11	0.608744	0.0642848	0.5916	64.5179
GOTERM_MF_FAT	GO:0008187~poly-pyrimidine tract binding	5	0.276702	0.0667629	0.600505	65.9553
GOTERM_CC_FAT	GO:0000786~nucleosome	6	0.332042	0.0669561	0.440597	62.7155
GOTERM_CC_FAT	GO:0032993~protein-DNA complex	10	0.553403	0.0691859	0.445789	63.9641
GOTERM_BP_FAT	GO:0006289~nucleotide-excision repair	6	0.332042	0.0692163	0.543036	71.3935
GOTERM_BP_FAT	GO:0001666~response to hypoxia	6	0.332042	0.0692163	0.543036	71.3935
GOTERM_BP_FAT	GO:0070482~response to oxygen levels	6	0.332042	0.0692163	0.543036	71.3935
GOTERM_BP_FAT	GO:0009886~post-embryonic morphogenesis	53	2.93304	0.0692322	0.541405	71.402
GOTERM_CC_FAT	GO:0005794~Golgi apparatus	30	1.66021	0.0696586	0.442316	64.2237
GOTERM_BP_FAT	GO:0042981~regulation of apoptosis	18	0.996126	0.070476	0.546308	72.0615
GOTERM_BP_FAT	GO:0043069~negative regulation of programmed cell death	11	0.608744	0.0715692	0.550337	72.6293
GOTERM_BP_FAT	GO:0007530~sex determination	7	0.387382	0.071618	0.548892	72.6544
GOTERM_BP_FAT	GO:0009991~response to extracellular stimulus	7	0.387382	0.071618	0.548892	72.6544
GOTERM_BP_FAT	GO:0031667~response to nutrient levels	7	0.387382	0.071618	0.548892	72.6544
GOTERM_BP_FAT	GO:0051301~cell division	33	1.82623	0.0730137	0.554409	73.363
GOTERM_BP_FAT	GO:0007068~negative regulation of transcription, mitotic	3	0.166021	0.0736539	0.55599	73.6821
GOTERM_BP_FAT	GO:0045896~regulation of transcription, mitotic	3	0.166021	0.0736539	0.55599	73.6821
GOTERM_BP_FAT	GO:0048525~negative regulation of viral reproduction	3	0.166021	0.0736539	0.55599	73.6821
GOTERM_BP_FAT	GO:0051592~response to calcium ion	3	0.166021	0.0736539	0.55599	73.6821
GOTERM_BP_FAT	GO:0034765~regulation of ion transmembrane transport	3	0.166021	0.0736539	0.55599	73.6821
GOTERM_BP_FAT	GO:0032412~regulation of ion transmembrane transporter activity	3	0.166021	0.0736539	0.55599	73.6821
GOTERM_BP_FAT	GO:0032409~regulation of transporter activity	3	0.166021	0.0736539	0.55599	73.6821
GOTERM_BP_FAT	GO:0005513~detection of calcium ion	3	0.166021	0.0736539	0.55599	73.6821
GOTERM_BP_FAT	GO:0050792~regulation of viral reproduction	3	0.166021	0.0736539	0.55599	73.6821
GOTERM_BP_FAT	GO:0045069~regulation of viral genome replication	3	0.166021	0.0736539	0.55599	73.6821
GOTERM_BP_FAT	GO:0032844~regulation of homeostatic process	3	0.166021	0.0736539	0.55599	73.6821
GOTERM_BP_FAT	GO:0051282~regulation of sequestering of calcium ion	3	0.166021	0.0736539	0.55599	73.6821
GOTERM_BP_FAT	GO:0046021~regulation of transcription from RNA polymerase II promoter, mitotic	3	0.166021	0.0736539	0.55599	73.6821
GOTERM_BP_FAT	GO:0045071~negative regulation of viral genome replication	3	0.166021	0.0736539	0.55599	73.6821
GOTERM_BP_FAT	GO:0022898~regulation of transmembrane transporter activity	3	0.166021	0.0736539	0.55599	73.6821
GOTERM_BP_FAT	GO:0034762~regulation of transmembrane transport	3	0.166021	0.0736539	0.55599	73.6821
GOTERM_BP_FAT	GO:0007070~negative regulation of transcription from RNA polymerase II promoter, mitotic	3	0.166021	0.0736539	0.55599	73.6821
GOTERM_BP_FAT	GO:0000381~regulation of alternative nuclear mRNA splicing, via spliceosome	12	0.664084	0.0750912	0.56156	74.3856
GOTERM_BP_FAT	GO:0010608~posttranscriptional regulation of gene expression	22	1.21749	0.0753674	0.561263	74.5187
GOTERM_CC_FAT	GO:0043235~receptor complex	9	0.498063	0.0764502	0.468542	67.7674
GOTERM_BP_FAT	GO:0010324~membrane invagination	40	2.21361	0.0774873	0.570048	75.5191
GOTERM_BP_FAT	GO:0006897~endocytosis	40	2.21361	0.0774873	0.570048	75.5191
GOTERM_BP_FAT	GO:0042745~circadian sleep/wake cycle	5	0.276702	0.0780582	0.571154	75.7821
GOTERM_BP_FAT	GO:0007539~primary sex determination, soma	5	0.276702	0.0780582	0.571154	75.7821
GOTERM_BP_FAT	GO:0033261~regulation of S phase	5	0.276702	0.0780582	0.571154	75.7821
GOTERM_BP_FAT	GO:0006140~regulation of nucleotide metabolic process	5	0.276702	0.0780582	0.571154	75.7821
GOTERM_MF_FAT	GO:0005267~potassium channel activity	9	0.498063	0.0781789	0.655387	71.9008
GOTERM_BP_FAT	GO:0035152~regulation of tube architecture, open tracheal system	9	0.498063	0.0791219	0.574616	76.265
GOTERM_CC_FAT	GO:0031300~intrinsic to organelle membrane	10	0.553403	0.079151	0.47497	69.0836
GOTERM_BP_FAT	GO:0055082~cellular chemical homeostasis	11	0.608744	0.0798849	0.576599	76.6058
GOTERM_BP_FAT	GO:0042592~homeostatic process	27	1.49419	0.0805839	0.578255	76.914
GOTERM_BP_FAT	GO:0048619~embryonic hindgut morphogenesis	8	0.442723	0.0821846	0.584092	77.6053
GOTERM_CC_FAT	GO:0015630~microtubule cytoskeleton	38	2.10293	0.0828038	0.485264	70.7843
GOTERM_MF_FAT	GO:0016407~acetyltransferase activity	13	0.719424	0.0832782	0.674265	74.2293
GOTERM_BP_FAT	GO:0007465~R7 cell fate commitment	6	0.332042	0.083526	0.588626	78.1696
GOTERM_BP_FAT	GO:0010948~negative regulation of cell cycle process	6	0.332042	0.083526	0.588626	78.1696
KEGG_PATHWAY	dme00230:Purine metabolism	21	1.16215	0.0837841	0.537736	61.9266
GOTERM_BP_FAT	GO:0042439~ethanolamine and derivative metabolic process	4	0.221361	0.0839058	0.588723	78.3269
GOTERM_BP_FAT	GO:0010604~positive regulation of macromolecule metabolic process	24	1.32817	0.0840004	0.587526	78.3659
GOTERM_BP_FAT	GO:0006917~induction of apoptosis	7	0.387382	0.0840493	0.586129	78.386
GOTERM_CC_FAT	GO:0031224~intrinsic to membrane	202	11.1787	0.0842049	0.485607	71.4133
GOTERM_CC_FAT	GO:0000776~kinetochore	8	0.442723	0.0842781	0.48037	71.4458
GOTERM_BP_FAT	GO:0051146~striated muscle cell differentiation	13	0.719424	0.0853479	0.590373	78.9145
GOTERM_BP_FAT	GO:0006796~phosphate metabolic process	78	4.31655	0.0861209	0.592215	79.2233
GOTERM_BP_FAT	GO:0006793~phosphorus metabolic process	78	4.31655	0.0861209	0.592215	79.2233
GOTERM_CC_FAT	GO:0005874~microtubule	19	1.05147	0.086122	0.48263	72.2535
GOTERM_MF_FAT	GO:0008289~lipid binding	23	1.27283	0.0861261	0.681918	75.4499
GOTERM_BP_FAT	GO:0000226~microtubule cytoskeleton organization	45	2.49032	0.086412	0.591906	79.3385
GOTERM_BP_FAT	GO:0045935~positive regulation of nucleobase, nucleoside, nucleotide and nucleic acid metabolic process	21	1.16215	0.0867954	0.592007	79.4892
GOTERM_BP_FAT	GO:0051173~positive regulation of nitrogen compound metabolic process	21	1.16215	0.0867954	0.592007	79.4892
GOTERM_BP_FAT	GO:0007600~sensory perception	42	2.32429	0.0886234	0.59841	80.194
GOTERM_CC_FAT	GO:0016529~sarcoplasmic reticulum	3	0.166021	0.0898017	0.492248	73.8023
GOTERM_CC_FAT	GO:0016528~sarcoplasm	3	0.166021	0.0898017	0.492248	73.8023
GOTERM_CC_FAT	GO:0005721~centromeric heterochromatin	3	0.166021	0.0898017	0.492248	73.8023
GOTERM_BP_FAT	GO:0030001~metal ion transport	27	1.49419	0.0902465	0.603802	80.8005
GOTERM_MF_FAT	GO:0008613~diuretic hormone activity	3	0.166021	0.0904756	0.695587	77.21
GOTERM_MF_FAT	GO:0004890~GABA-A receptor activity	3	0.166021	0.0904756	0.695587	77.21
GOTERM_BP_FAT	GO:0007049~cell cycle	86	4.75927	0.0920429	0.609814	81.4514
GOTERM_BP_FAT	GO:0009100~glycoprotein metabolic process	13	0.719424	0.0934747	0.614196	81.9551
GOTERM_BP_FAT	GO:0006974~response to DNA damage stimulus	20	1.10681	0.0935896	0.613104	81.995
GOTERM_BP_FAT	GO:0055080~cation homeostasis	8	0.442723	0.0940082	0.613266	82.1395
KEGG_PATHWAY	dme00590:Arachidonic acid metabolism	5	0.276702	0.0945793	0.552073	66.5946
GOTERM_BP_FAT	GO:0006338~chromatin remodeling	10	0.553403	0.094694	0.61452	82.374
GOTERM_BP_FAT	GO:0048589~developmental growth	15	0.830105	0.095312	0.615487	82.5828
GOTERM_BP_FAT	GO:0051726~regulation of cell cycle	27	1.49419	0.0953544	0.614118	82.597
GOTERM_BP_FAT	GO:0051310~metaphase plate congression	5	0.276702	0.0967125	0.618053	83.0472
GOTERM_BP_FAT	GO:0016573~histone acetylation	5	0.276702	0.0967125	0.618053	83.0472
GOTERM_BP_FAT	GO:0016082~synaptic vesicle priming	5	0.276702	0.0967125	0.618053	83.0472
GOTERM_BP_FAT	GO:0040018~positive regulation of multicellular organism growth	5	0.276702	0.0967125	0.618053	83.0472
GOTERM_BP_FAT	GO:0033044~regulation of chromosome organization	5	0.276702	0.0967125	0.618053	83.0472
GOTERM_BP_FAT	GO:0007265~Ras protein signal transduction	7	0.387382	0.0975922	0.620029	83.333
GOTERM_BP_FAT	GO:0045448~mitotic cell cycle, embryonic	7	0.387382	0.0975922	0.620029	83.333
GOTERM_BP_FAT	GO:0045475~locomotor rhythm	7	0.387382	0.0975922	0.620029	83.333
GOTERM_BP_FAT	GO:0051298~centrosome duplication	6	0.332042	0.0992644	0.625089	83.8638
