# Supplementary material for: Transcriptome analysis of a long-lived natural Drosophila variant: a prominent role of stress- and reproduction-genes in lifespan extension
Source: BMC Genomics. 2012 May 4;13:167. doi: 10.1186/1471-2164-13-167 (PMC3427046; doi:10.1186/1471-2164-13-167)
Supplement: Additional file 8 — Table presenting candidate markers of ageing. [file 1471-2164-13-167-S8.xls]

## Sheet: ageing markers
Candidate markers of ageing
Genes with age-associated expression for C flies (consistent expression changes for optimal and overfeeding diets).
Upregulated
Affy ID	Gene symbol	Gene Name
1627590_at	CG9336	Dmel_CG9336
1626349_at	alpha-Spec	alpha Spectrin
1624203_s_at	Gli	Gliotactin
1629674_s_at	CG10999	Dmel_CG10999
1626081_at	CG8837	Dmel_CG8837
1631098_at	CG7194	Dmel_CG7194
1633144_at	jbug	jitterbug
1636905_at	lea	leak
1632644_s_at	cpo	couch potato
1634443_a_at	Rab1	Rab-protein 1
1623776_s_at	Dsx	doublesex
1624720_s_at	CG6043	Dmel_CG6043
1629235_s_at	wupA	wings up A
1640465_at	CG17124	Dmel_CG17124
1638378_at	CG13116	Dmel_CG13116
1629046_a_at	CG4716	Dmel_CG4716
1635945_at	CG15394	Dmel_CG15394
1637430_s_at	CG1572	Dmel_CG1572
1628412_at	Ac78C	Adenylyl cyclase 78C
1627454_a_at	corA	coracle
1637792_at	A3-3	Dmel_CG11405
1632964_at	pirk	Dmel_CG15678
1641120_at	CG13506	Dmel_CG13506
1633703_s_at	Pbprp2	Pheromone-binding protein-related protein 2
1635998_at	Cpr67B	Cuticular protein 67B
1631765_at	puc	puckered
1641408_at	CG6567	Dmel_CG6567
1628105_a_at	Prm	Paramyosin
1636293_at	CG2217	Dmel_CG2217
1624805_at	CG31041	Dmel_CG31041
1634165_at	CG11378	Dmel_CG11378
1636410_at	CG3505	Dmel_CG3505
1635819_at	sty	sprouty
1628927_at	yellow-b	Dmel_CG17914
1628503_at	CG30424	Dmel_CG30424
1626759_at	CG34136	Dmel_CG34136
1624587_at	CG13323	Dmel_CG13323
1640478_at	CG31777	Dmel_CG31777
1640881_at	CG16762	Dmel_CG16762
1633959_s_at	CG30345	Dmel_CG30345
1627542_at	CG17012	Dmel_CG17012
1623714_at	CG8620	Dmel_CG8620
1639940_at	disco	disconnected
1632683_s_at	CG5953	Dmel_CG5953
1640956_at	CG4725	Dmel_CG4725
1638582_at	CG5321	Dmel_CG5321
1636526_at	CG9451	Dmel_CG9451
1631168_at	CG5687	Dmel_CG5687
1631400_at	Cpr66D	Cuticular protein 66D
1626970_at	Ugt35b	UDP-glycosyltransferase 35b
1634136_at	CG2157	Dmel_CG2157
1632974_s_at	CG30015	Dmel_CG30015
1634201_at	cg4000	Dmel_CG4000
1639503_at	betaTub60D	beta-Tubulin at 60D
1624989_s_at	Ef1alpha100E	Elongation factor 1alpha100E
1639487_at	CG9573	Dmel_CG9573; Dmel_CG13102
1639487_at	CG13102	Dmel_CG9573; Dmel_CG13102
1639611_at	CG8709	Dmel_CG8709
1629446_at	CG1136	Dmel_CG1136
1634205_at	CG15254	Dmel_CG15254
1626455_s_at	CG34005	Dmel_CG34005
1632613_at	Spn6	Serine protease inhibitor 6
1626700_at	Act88F	Actin 88F
1630286_at	AnnIX	Annexin IX
1627568_at	CG14109	Dmel_CG14109
1633237_at	Idgf1	Imaginal disc growth factor 1
1630038_at	pyd3	Dmel_CG3027
1625154_s_at	pot	papillote
1635370_at	Tsp42El	Tetraspanin 42El
1639400_at	CG31207	Dmel_CG31207
1623643_s_at	Idgf3	Imaginal disc growth factor 3
1628709_at	CG34265	Dmel_CG34265
1637256_at	CG34349	Dmel_CG34349
1630252_at	rps11	Ribosomal protein S11
1640720_a_at	CG14872	Dmel_CG14872
1634364_s_at	stv	starvin
1638038_at	CG4335	Dmel_CG4335
1626446_a_at	Mlc1	Myosin alkali light chain 1
1633592_a_at	CREG	Cellular Repressor of E1A-stimulated Genes
1636219_at	Ac13E	Adenylyl cyclase 35C
1635980_s_at	CG12991	Dmel_CG12991
1634106_at	CG11686	Dmel_CG11686
1641419_at	attC	Attacin-C
1633654_s_at	IP3K2	Inositol 1,4,5-triphosphate kinase 2
1635724_at	CG14292	Dmel_CG14292
1628884_at	PGRP-SA	Peptidoglycan recognition protein SA
1628657_at	GstE9	Glutathione S transferase E9
1640222_s_at	CG13124	Dmel_CG13124
1623428_at	CG14933	Dmel_CG14933
1625210_a_at	snmRNA:765	small non-messenger RNA 128; small non-messenger RNA 765; Muscle-specific protein 300
1625210_a_at	snmRNA:128	small non-messenger RNA 128; small non-messenger RNA 765; Muscle-specific protein 300
1625210_a_at	Msp-300	small non-messenger RNA 128; small non-messenger RNA 765; Muscle-specific protein 300
1634296_s_at	CG17646	Dmel_CG17646
1628465_a_at	CG34417	Dmel_CG34417
1633946_at	CG31955	Dmel_CG31955
1632021_at	Cyp6a20	Probable cytochrome P450 6a20
1627446_at	net	Dmel_CG11450
1624437_s_at	CG30025	Dmel_CG30025
1634250_at	snoRNA:660	Actin 57B
1634250_at	Act57B	Actin 57B
1626536_at	CG6776	Dmel_CG6776
1640332_at	CG6972	Dmel_CG6972
1626301_at	Idgf3	Imaginal disc growth factor 3
1635812_at	CG16965	Dmel_CG16965
1631481_a_at	Kr-h1	Kruppel homolog 1
1634978_at	CG13117	Dmel_CG13117
1631472_at	CHT4	Chitinase 4
1633112_at	moody	G-protein coupled receptor moody
1636398_at	CG10086	Dmel_CG10086
1625257_s_at	CG31523	Dmel_CG31523
1625012_s_at	vir-1	virus-induced RNA 1
1631529_at	SEr12	Serine protease 12
1636333_a_at	mthl2	methuselah-like 2
1636798_at	CG13482	Dmel_CG13482
1632212_at	CG14401	Dmel_CG14401
1630547_at	CG4723	Dmel_CG4723
1637714_a_at	Ance-3	Dmel_CG17988
1630574_at	CG3906	Dmel_CG3906
1632390_at	cer	crammer
1623013_s_at	CG3907	Dmel_CG3907
1630159_at	CG11672	Dmel_CG11672
1632782_a_at	CG7675	Dmel_CG7675
1640065_at	GSTE7	Glutathione S transferase E7
1629633_at	CG15255	Dmel_CG15255
1624979_at	CG18594	Dmel_CG18594
1639566_s_at	b4	Dmel_CG9239
1627212_at	ref(2)P	refractory to sigma P
1628231_at	Ac76E	Adenylyl cyclase 76E
1624412_at	ap	apterous
1638469_s_at	CG3857	Protein SMG9
1636946_at	CG6687	Dmel_CG6687
1641623_at	CG15917	Dmel_CG15917
1638939_at	CalpA	Calpain-A
1624272_at	CHKov1	Dmel_CG10618
1629559_s_at	Atet	ABC transporter expressed in trachea
1625063_a_at	CG31606	Dmel_CG31606
1640747_s_at	CG8547	Dmel_CG8547
1632712_s_at	Xrp1	Dmel_CG17836
1635987_at	CG12116	Dmel_CG12116
1633488_at	aay	astray
1629480_at	CG42564	Dmel_CG10284
1634552_at	TepIV	Thiolester containing protein IV
1633844_at	CG31469	Dmel_CG31469
1638513_s_at	atl	atlastin
1639180_at	ARC1	Dmel_CG12505
1639269_a_at	pdh	Photoreceptor dehydrogenase
1629199_at	Ag5r2	Antigen 5-related 2
1625975_at	nha2	Dmel_CG31052
1632465_s_at	CG6424	Dmel_CG6424
1624881_at	CG11448	RILP-like protein homolog
1635455_at	CG14529	Dmel_CG14529
1630291_at	mtnB	Metallothionein B
1633017_at	Tsf3	Transferrin 3
1628049_at	CG15828	Dmel_CG15828
1635165_a_at	CG12090	Dmel_CG12090
1634439_at	CG33256	Dmel_CG33256
1633034_s_at	Fer1HCH	Ferritin 1 heavy chain homologue
1625538_at	Jon66Ci	Jonah 66Ci
1640950_at	CG15739	Dmel_CG15739
1627463_at	Damm	Death associated molecule related to Mch2
1630348_a_at	CG5059	Dmel_CG5059
1640884_at	CG15784	Dmel_CG15784
1627719_at	gol	goliath
1634213_at	CG13139	Dmel_CG13139
1638377_x_at	CG30025	Dmel_CG30025
1629934_at	CG14219	Dmel_CG14219
1639694_s_at	ARC1	Dmel_CG12505
1635191_at	Tsp42Ed	Tetraspanin 42Ed
1626767_at	Tsp2A	Tetraspanin 2A
1630233_at	CG5399	Dmel_CG5399
1631801_at	CG15044	Dmel_CG15044
1629822_a_at	CG15506	Dmel_CG15506
1631315_at	CG12730	Dmel_CG12730
1633232_at	CG34325	Dmel_CG34325
1630173_a_at	CG15745	Dmel_CG15745
1623160_at	Mmp1	Matrix metalloproteinase 1
1633059_at	CG6357	Dmel_CG6357
1629434_at	CG9380	Dmel_CG9380
1633795_a_at	CG17124	Dmel_CG17124
1626303_s_at	CG34253	Dmel_CG34253
1627986_s_at	PGRP-SC1a	Peptidoglycan-recognition protein SC1a/b
1627986_s_at	PGRP-SC1b	Peptidoglycan-recognition protein SC1a/b
1636812_at	CG10103	Dmel_CG10103
1639338_at	CG11912	Dmel_CG11912
1630935_at	VPS13	Dmel_CG2093
1639934_at	CG31272	Dmel_CG31272
1630255_at	CG31676	Dmel_CG31676
1627267_at	MESR3	Misexpression suppressor of ras 3
1639297_at	CG9568	Dmel_CG9568
1640303_a_at	pst	pastrel
1629565_s_at	CG30160	Tetraspanin 42Eb
1629565_s_at	Tsp42Eb	Tetraspanin 42Eb
1633991_at	CG31445	Dmel_CG31445
1623753_at	TepIII	Thiolester containing protein III
1637703_a_at	Socs36E	Suppressor of cytokine signaling at 36E
1629181_at	CG33494	Dmel_CG33494
1635862_at	CG33120	Dmel_CG33120
1626144_at	CG7763	Dmel_CG7763
1625584_at	CG8654	Dmel_CG8654
1639268_at	CG13324	Dmel_CG13324
1640565_at	PebIII	Ejaculatory bulb protein III
1633251_at	CG15829	Dmel_CG15829
1635137_a_at	CG5946	Dmel_CG5946
1639671_at	egr	eiger
1637129_at	GSTE3	Glutathione S transferase E3
1631121_at	CG7267	Dmel_CG7267
1632621_at	CG12946	Dmel_CG12946
1627930_s_at	CG32280	Dmel_CG32280
1623459_at	spn4	Serine protease inhibitor 4
1634939_at	CG13077	Dmel_CG13077
1625491_at	bwa	brain washing
1623706_at	CG9498	Dmel_CG9498
1635199_at	rgn	Dmel_CG6014
1631486_at	p38c	Putative mitogen-activated protein kinase 14C
1622990_at	CG5381	Dmel_CG5381
1623094_at	Tsp42Ei	Tetraspanin 42Ei
1623812_at	CG10943	Dmel_CG10943
1636274_at	wgn	wengen
1628867_s_at	CG42390	Dmel_CG42390
1635730_at	CG30069	Dmel_CG30069
1623036_a_at	CG10249	Dmel_CG10249
1641446_s_at	CG5171	Dmel_CG5171
1627073_a_at	CG10126	Dmel_CG10126
1637224_at	CG13905	Dmel_CG13905
1627435_at	clumsy	Dmel_CG8681
1632882_at	CG11671	Dmel_CG11671
1635272_a_at	CG10205	Dmel_CG10205
1623540_at	CG31704	Dmel_CG31704
1636967_a_at	CG5315	ADIPOR-like receptor CG5315
1629776_a_at	CG6643	Dmel_CG6643
1640324_at	AnnIX	Annexin IX
1630212_at	cg2065	Dmel_CG2065
1628778_at	ITP	ion transport peptide
1625075_at	Nep2	Neprilysin 2
1638697_at	CG5597	Dmel_CG5597
1623244_at	Ect4	Sterile alpha and TIR motif-containing protein 1
1623342_at	CG8369	Dmel_CG8369
1635110_at	Cyp6a13	Probable cytochrome P450 6a13
1641508_s_at	Tsp42Eh	Tetraspanin 42Eh
1633446_s_at	CG6981	Dmel_CG6981
1625474_s_at	CG1441	Dmel_CG1441
1640886_a_at	kay	kayak
1628426_s_at	CG8740	Dmel_CG8740
1638472_at	Cpr62Bb	Cuticular protein 62Bb
1625071_a_at	Mlc2	Myosin light chain 2
1627489_a_at	CG10433	Dmel_CG10433
1635382_at	DLG1	discs large 1
1634574_a_at	Strn-Mlck	Stretchin-Mlck
1628405_at	CG7298	Dmel_CG7298
1633391_at	Irc	Immune-regulated catalase
1638487_at	CG42565	Dmel_CG13512
1632317_at	CG3036	Dmel_CG3036
1623503_at	sda	slamdance
1627376_at	rel	Relish
1627958_at	CG30269	Dmel_CG30269
1625488_s_at	Rho1	Ras-like GTP-binding protein Rho1
1637350_at	CG31086	Dmel_CG31086
1637562_at	TwdlT	TweedleT
1623565_at	CG17278	Dmel_CG17278
1640400_at	CG5773	Dmel_CG5773
1624939_at	Cyp6a21	Probable cytochrome P450 6a21
Downregulated
Affy ID	Gene Symbol	Gene Name
1632694_at	CG31918	Dmel_CG31918
1625454_at	Gbeta5	Dmel_CG10763
1634466_at	CG9507	Dmel_CG9507
1633470_at	RN-tre	tre oncogene-related protein
1638095_at	CG3709	Putative tRNA pseudouridine synthase Pus10
1624525_at	CG12998	Dmel_CG12998
1635825_a_at	TFAM	mitochondrial transcription factor A
1641241_at	CG17698	Dmel_CG17698
1631093_at	CG11837	Probable dimethyladenosine transferase
1632434_at	l(3)70Da	lethal (3) 70Da
1632170_a_at	Cap-H2	Chromosome associated protein H2
