# Supplementary material for: Transcriptome analysis of a long-lived natural Drosophila variant: a prominent role of stress- and reproduction-genes in lifespan extension
Source: BMC Genomics. 2012 May 4;13:167. doi: 10.1186/1471-2164-13-167 (PMC3427046; doi:10.1186/1471-2164-13-167)
Supplement: Additional file 9 — Table presenting candidate markers of ageing (conservative selection). [file 1471-2164-13-167-S9.xls]

## Sheet: ageingmarkers_conservative
Candidate markers of ageing
Genes with age-associated expression for C and SR flies (consistent expression changes in both Drosophila lines under optimal food and overfeeding).
All genes are upregulated with age
Affy ID	Gene symbol	Gene Name
1640950_at	CG15739	Dmel_CG15739
1639180_at	ARC1	Dmel_CG12505
1639694_s_at	ARC1	Dmel_CG12505
1641419_at	attC	Attacin-C
1623812_at	CG10943	Dmel_CG10943
1632882_at	CG11671	Dmel_CG11671
1624587_at	CG13323	Dmel_CG13323
1639268_at	CG13324	Dmel_CG13324
1636798_at	CG13482	Dmel_CG13482
1635945_at	CG15394	Dmel_CG15394
1633251_at	CG15829	Dmel_CG15829
1635812_at	CG16965	Dmel_CG16965
1634136_at	CG2157	Dmel_CG2157
1629565_s_at	CG30160	Tetraspanin 42Eb
1623540_at	CG31704	Dmel_CG31704
1631121_at	CG7267	Dmel_CG7267
1639297_at	CG9568	Dmel_CG9568
1638472_at	Cpr62Bb	Cuticular protein 62Bb
1628884_at	PGRP-SA	Peptidoglycan recognition protein SA
1632964_at	pirk	Dmel_CG15678
1629565_s_at	Tsp42Eb	Tetraspanin 42Eb
1625012_s_at	vir-1	virus-induced RNA 1
