# Supplementary material for: Transcriptome analysis of a long-lived natural Drosophila variant: a prominent role of stress- and reproduction-genes in lifespan extension
Source: BMC Genomics. 2012 May 4;13:167. doi: 10.1186/1471-2164-13-167 (PMC3427046; doi:10.1186/1471-2164-13-167)
Supplement: Additional file 10 — Table presenting candidate markers of healthy ageing (extended longevity). [file 1471-2164-13-167-S10.xls]

## Sheet: healthy ageing markers
Candidate markers of healthy ageing
Genes upregulated or downregulated with age in C flies that showed no changes in SR flies (consistent over optimal and overfeeding diets)
Upregulated
Affy ID	Gene symbol	Gene Name
1629230_at	dro2	drosomycin-2
1631606_at	CG14285	Dmel_CG14285
1639454_at	CG10912	Dmel_CG10912
1635446_at	CG15043	Dmel_CG15043
1628234_at	Burs	bursicon
1627047_at	CG3987	Dmel_CG3987
1624993_at	CG4377	Dmel_CG4377
1626801_at	CG10638	Dmel_CG10638
1627432_at	CG6041	Dmel_CG6041
1636174_at	GstD9	Glutathione S transferase D9
1638235_at	DptB	Diptericin B
1640977_at	CG12264	Probable cysteine desulfurase, mitochondrial
1631154_at	CG13321	Dmel_CG13321
1634788_at	CG4872	Dmel_CG4872
1636005_at	CG14495	Dmel_CG14495
1623884_at	CG16775	Dmel_CG16775
1632575_at	CG34176	Dmel_CG34176
1627015_at	sni	sniffer
1632245_a_at	spn4	Serine protease inhibitor 4
1638629_at	Cda9	Dmel_CG15918
1623961_at	ARPC3B	Dmel_CG8936
1629685_at	CG16986	Dmel_CG16986
1638991_at	CG5506	Dmel_CG5506
1628197_at	CG13177	Dmel_CG13177
1630056_at	CG32054	Dmel_CG32054
1639276_at	CG4680	Dmel_CG4680
1629070_at	cg1208	Dmel_CG1208
1624171_at	CG13488	Dmel_CG13488
1628315_at	CG17264	Dmel_CG17264
1623981_at	CG7017	Dmel_CG7017
1627551_s_at	AttA	Attacin-A
1625671_at	lectin-37Db	Dmel_CG33533
1634525_at	CG34227	Dmel_CG34227
1641074_s_at	Myo31DF	Myosin 31DF
1625124_at	AttA	Attacin-A
1623732_at	Npc2e	Dmel_CG31410
1623028_at	CG14872	Dmel_CG14872
1631715_at	CG14872	Dmel_CG14872
1634477_at	CG42335	Dmel_CG42335
1623790_at	Mur29B	Dmel_CG31901
1636154_at	CG30090	Dmel_CG30090
1636570_at	MEX1	midgut expression 1
1640103_s_at	CG17224	Dmel_CG17224
1628581_at	CG3884	Dmel_CG3884
1633009_a_at	CG6640	Dmel_CG6640
1635486_at	CG33468	Dmel_CG33468
1630740_at	CG4363	Dmel_CG4363
1633701_at	CG16985	Dmel_CG16985
1639401_at	LvpH	Larval visceral protein H
1634271_at	def	Defensin
1630258_at	GstD2	Glutathione S transferase D2
1640556_at	CG14606	Dmel_CG14606
1640185_at	CG2076	Dmel_CG2076
1635507_at	deltaTry	deltaTrypsin; gammaTrypsin
1635507_at	gammaTry	deltaTrypsin; gammaTrypsin
1635507_at	CG30031	deltaTrypsin; gammaTrypsin
1632345_at	CG8353	Dmel_CG8353
1636059_at	CG9689	Dmel_CG9689
1638013_at	CG30289	Dmel_CG30289
Downregulated
Affy ID	Gene Symbol	Gene Name
1632694_at	CG31918	Dmel_CG31918
1637804_at	CG18673	Dmel_CG18673
1627743_at	CG5585	Dmel_CG5585
1637946_at	CG5068	Dmel_CG5068
1633814_at	CG3842	Dmel_CG3842
1628820_at	CG32521	Dmel_CG32521
1628761_s_at	CG12207	Dmel_CG12207
1626435_at	CG15263	Dmel_CG15263
1632170_a_at	Cap-H2	Chromosome associated protein H2
1632434_at	l(3)70Da	lethal (3) 70Da
1631093_at	CG11837	Probable dimethyladenosine transferase
1627616_at	c12.1	Protein CWC15 homolog
1625454_at	Gbeta5	Dmel_CG10763
1633470_at	RN-tre	tre oncogene-related protein
1639272_at	CG3739	Dmel_CG3739
1624525_at	CG12998	Dmel_CG12998
1641435_at	cg1371	Dmel_CG1371
1634466_at	CG9507	Dmel_CG9507
1640052_at	CG15434	Dmel_CG15434
1638095_at	CG3709	Putative tRNA pseudouridine synthase Pus10
1637035_at	unc	uncoordinated
1635825_a_at	TFAM	mitochondrial transcription factor A
1641241_at	CG17698	Dmel_CG17698
1637298_at	CG5567	Dmel_CG5567
1637421_at	CHT2	Chitinase 2
